# Supplementary material for: Global Analysis of Small RNA Dynamics during Seed Development of Picea glauca and Arabidopsis thaliana Populations Reveals Insights on their Evolutionary Trajectories
Source: Front Plant Sci. 2017 Oct 4;8:1719. doi: 10.3389/fpls.2017.01719 (PMC5632664; doi:10.3389/fpls.2017.01719)
Supplement: Supplementary file 2 [file DataSheet2.XLSX]

## Sheet: Info
Sheet	Information
Table S1	Plant mature miRNA sequences from modified miRBase reference by Chávez Montes et al. (2014)
Table S2	Putative homologs of three genes used for phylogeny analyses
Table S3	Description of genes and primer pairs used for qPCR
Table S4	Sequencing statistics
Table S5	Unique sRNA sequences identified in P. glauca libraries
Table S6	Comparative summary of spruce miRNA reads previously reported by Xia et al. (2015) and Källman et al. (2013) and identified in this study
Table S7	Identified sRNAs expressed in more than 14 libraries in P. glauca and their putative target genes and their homologs in Arabidopsis
Table S8	Summary of key and conserved miRNA populations involved in plant development, phase transitions, adaptation, and beyond
Table S9	Identified conserved miRNAs at seed set in Arabidopsis and their putative target genes

## Sheet: Table S1
Table S1 Plant mature miRNA sequences from modified miRBase reference by Chávez Montes et al. (2014)
mature_miR	count	family	miRBase	mis-matched nt
UGACAGAAGAGAGUGAGCAC	20	miR156	ident	0
UUGACAGAAGAUAGAGAGCAC	21	miR156	ident	0
UUGACAGAAGAGAGUGAGCAC	21	miR156	ident	0
UGACAGAAGAGAGCGAGCAC	20	miR156	ident	0
UGACAGAAGAGAGAGAGCAC	20	miR156	ident	0
UGACAGAAGAGAGUGAGCAA	20	miR156	mismatch	1
UGACAGAAGAGAGUGAGCAU	20	miR156	missing	0
UGACAGAAGAGAGUGAGCACA	21	miR156	ident	0
UGACAGAAGAGAGGGAGCAC	20	miR156	ident	0
UGACAGAAGAGAGUGAGAAC	20	miR156	mismatch	1
CUGACAGAAGAGAGUGAGCAC	21	miR156	extra	0
UGACAGAAGAGAGUGAGCCC	20	miR156	mismatch	1
UUGACAGAAGAGAGAGAGCAC	21	miR156	ident	0
UGACAGAAGAGAUUGAGCAC	20	miR156	mismatch	1
UGACAGAAGAGAGUGAGCACU	21	miR156	ident	0
UGACAGAAGAGAGUGCGCAC	20	miR156	mismatch	1
UGACAGAAGAUAGAGAGCAC	20	miR156	ident	0
UGACAGAAGAGAGUGGGCAC	20	miR156	mismatch	1
UGACAGAAGAGAGUGAGCGC	20	miR156	mismatch	1
UGACAGAAGAGAGUGAGCAG	20	miR156	mismatch	1
UGACAGGAGAGAGUGAGCAC	20	miR156	mismatch	1
UGAUAGAAGAGAGUGAGCAC	20	miR156	mismatch	1
UGACAUAAGAGAGUGAGCAC	20	miR156	mismatch	1
UGACAGAAGAGAGUGAGGAC	20	miR156	mismatch	1
UGACAGAAGAGAGUGAGCACC	21	miR156	extra	0
CGACAGAAGAGAGUGAGCAC	20	miR156	ident	0
UGACAGAAGAGAGUGAGUAC	20	miR156	ident	0
UGACAGAAGAGCGUGAGCAC	20	miR156	mismatch	1
UGGCAGAAGAGAGUGAGCAC	20	miR156	mismatch	1
UGACAGAAGAGGGUGAGCAC	20	miR156	ident	0
UGACAGAAGAGACUGAGCAC	20	miR156	mismatch	1
UGACAGAAGAUAGUGAGCAC	20	miR156	mismatch	1
UGACAGAAGAGAGUCAGCAC	20	miR156	mismatch	1
UGACAGAAGAGAGUGACCAC	20	miR156	mismatch	1
UUGACAGAAGAGAGCGAGCAC	21	miR156	extra	0
UGACAGAAGAGAGUGAGCUC	20	miR156	mismatch	1
UGACAGAAGAGAGUAAGCAC	20	miR156	mismatch	1
UAACAGAAGAGAGUGAGCAC	20	miR156	mismatch	1
UGACAGAAGAGAGUGUGCAC	20	miR156	mismatch	1
UUACAGAAGAGAGUGAGCAC	20	miR156	mismatch	1
UGAAAGAAGAGAGUGAGCAC	20	miR156	mismatch	1
UGACAGAAGAGAGUGAGCACAA	22	miR156	extra	0
UGACAGAAGAGAAUGAGCAC	20	miR156	ident	0
UUGACAGAAGAUAGUGAGCAC	21	miR156	mismatch	1
UUGACAGAAGAUAGAGAGCA	20	miR156	missing	0
GGACAGAAGAGAGUGAGCAC	20	miR156	mismatch	1
UGACAGAAGAGAGUGAUCAC	20	miR156	mismatch	1
UUGACAGAAGAUAGAGCGCAC	21	miR156	mismatch	1
UGACAGAAGAGAGUGAACAC	20	miR156	mismatch	1
UGACAGCAGAGAGUGAGCAC	20	miR156	mismatch	1
UGACAGAGGAGAGUGAGCAC	20	miR156	ident	0
UGACAGAAUAGAGUGAGCAC	20	miR156	mismatch	1
UUGACAGAAGAUAGAGAGCAA	21	miR156	extra	0
UUGACAGAAGAUAGAGAGCACU	22	miR156	extra	0
UUGACAGAAGAUAGAGAGAAC	21	miR156	mismatch	1
UGACGGAAGAGAGUGAGCAC	20	miR156	mismatch	1
UUGACAGAAGAUAGCGAGCAC	21	miR156	mismatch	1
UUGACAGAAGAUAGAGAGCCC	21	miR156	extra	0
UGACAGAAGAGAGUUAGCAC	20	miR156	mismatch	1
UUGACAGAAGAUAGAGGGCAC	21	miR156	ident	0
UGCCAGAAGAGAGUGAGCAC	20	miR156	mismatch	1
UGACCGAAGAGAGUGAGCAC	20	miR156	mismatch	1
UGACAGAAGCGAGUGAGCAC	20	miR156	mismatch	1
UUGACAGAAGAUAGAGAGCAU	21	miR156	extra	0
UUGACAGAAGAGAGUGAGCA	20	miR156	missing	0
UGACAGACGAGAGUGAGCAC	20	miR156	mismatch	1
UUGACGGAAGAUAGAGAGCAC	21	miR156	mismatch	1
CUGACAGAAGAUAGAGAGCAC	21	miR156	ident	0
UUGACAGAAGAGAGGGAGCAC	21	miR156	extra	0
AAUGACAGAAGAGAGUGAGCAC	22	miR156	extra	0
AGACAGAAGAGAGUGAGCAC	20	miR156	mismatch	1
UGACAGAAGGGAGUGAGCAC	20	miR156	mismatch	1
UGACAGAAGAUAGAGAGCACA	21	miR156	extra	0
UUGACAGAAGAUAGAGAGCACC	22	miR156	extra	0
UUGACAGAAGAUAGAGAGCACA	22	miR156	extra	0
UGACAGAAGAAAGUGAGCAC	20	miR156	ident	0
UUGACAGAAGAGAGUGAGCAU	21	miR156	shifted	0
UUGACAGAAGAGAGUGAGCAA	21	miR156	mismatch	1
UUGACAGAAGAUAGGGAGCAC	21	miR156	mismatch	1
UGACAGAAAAGAGUGAGCAC	20	miR156	mismatch	1
UUGAAAGAAGAUAGAGAGCAC	21	miR156	mismatch	1
UUGACAGAAGAUAGAGUGCAC	21	miR156	mismatch	1
UUGACAGAAGAUAGAGAGCACUU	23	miR156	extra	0
UUGACAGAAGAUAGAGAGUAC	21	miR156	mismatch	1
UUGACAGAAGAUAGAGAACAC	21	miR156	mismatch	1
UGACAGAAGAGUGUGAGCAC	20	miR156	mismatch	1
UUGACAGAAGAGAGUGAGCCC	21	miR156	mismatch	1
CUGACAGAAGAGAGUGAGCA	20	miR156	shifted	0
UUGACAGAAGAUAGAGAGCGC	21	miR156	extra	0
UCGACAGAAGAUAGAGAGCAC	21	miR156	mismatch	1
UGACAGAAGAUAGAGAGCACU	21	miR156	extra	0
UUGACAGCAGAUAGAGAGCAC	21	miR156	mismatch	1
UUGACAGAAGAUAGAUAGCAC	21	miR156	mismatch	1
UUGACAGAAGAUAGAAAGCAC	21	miR156	mismatch	1
UUGACAGAAGAUAGAGAGCUC	21	miR156	extra	0
UUGACAGAAGAUAAAGAGCAC	21	miR156	mismatch	1
UUGACAGAAGAUCGAGAGCAC	21	miR156	mismatch	1
UGUCAGAAGAGAGUGAGCAC	20	miR156	ident	0
UGACUGAAGAGAGUGAGCAC	20	miR156	mismatch	1
UGACAGAAGACAGUGAGCAC	20	miR156	mismatch	1
UUGACAGAAGAGAGUGAGAAC	21	miR156	mismatch	1
UUGACAGAAGAUAGAGAUCAC	21	miR156	mismatch	1
UUGACAGAAGAUAGAGAGGAC	21	miR156	mismatch	1
UUGACAGAAGAUAGAGACCAC	21	miR156	mismatch	1
UUGACAGAAGAUAGACAGCAC	21	miR156	mismatch	1
UUGACAGAAGAUGGAGAGCAC	21	miR156	ident	0
UUGACAGAAGAUAUAGAGCAC	21	miR156	mismatch	1
UUGACAGAAGAGAGUGCGCAC	21	miR156	mismatch	1
UUGACAGAAGAGCGUGAGCAC	21	miR156	mismatch	1
UGACAGAAGAGAGUGAGCAUU	21	miR156	mismatch	1
UGACAAAAGAGAGUGAGCAC	20	miR156	mismatch	1
UUGCCAGAAGAUAGAGAGCAC	21	miR156	mismatch	1
UGACAGAAGAGAGGGAGAAC	20	miR156	mismatch	1
UGACAGAAGAGAGUGAGCACUU	22	miR156	extra	0
UUGACAGAAGAUAGAGAGCACAA	23	miR156	extra	0
CUUGACAGAAGAUAGAGAGCAC	22	miR156	extra	0
UUGAUAGAAGAUAGAGAGCAC	21	miR156	mismatch	1
UGACAGAAGAGAGCGAGCACA	21	miR156	extra	0
UUGGCAGAAGAUAGAGAGCAC	21	miR156	mismatch	1
UUGACAGAGGAUAGAGAGCAC	21	miR156	mismatch	1
UUGACAGAAGACAGAGAGCAC	21	miR156	mismatch	1
UGACACAAGAGAGUGAGCAC	20	miR156	mismatch	1
GACAGAAGAGAGUGAGCACA	20	miR156	missing	0
UUGACAGAAGCUAGAGAGCAC	21	miR156	mismatch	1
UGACAGAAGAGAGAGAGCAA	20	miR156	mismatch	1
UGACAGAAGAGAGUGAGCAUA	21	miR156	ident	0
UUGACAGAAGAUACAGAGCAC	21	miR156	mismatch	1
GUGACAGAAGAUAGAGAGCAC	21	miR156	extra	0
UCACAGAAGAGAGUGAGCAC	20	miR156	mismatch	1
UGAGAGAAGAGAGUGAGCAC	20	miR156	mismatch	1
UUGACAGGAGAUAGAGAGCAC	21	miR156	mismatch	1
UGACAGAAGAGAGUGAGAAA	20	miR156	mismatch	2
UUGACAGAAGAGAUUGAGCAC	21	miR156	mismatch	1
UUGACAGAAGAUAGAGAGCAG	21	miR156	extra	0
UUGACAGAAGGUAGAGAGCAC	21	miR156	mismatch	1
UUGACCGAAGAUAGAGAGCAC	21	miR156	mismatch	1
UGACAGAACAGAGUGAGCAC	20	miR156	mismatch	1
UCGACAGAAGAGAGUGAGCAC	21	miR156	extra	0
UGACAGAAGAGAGCGAGAAC	20	miR156	mismatch	1
UGACAGAAGAGAGUGCGCCC	20	miR156	mismatch	2
UUGACAGACGAUAGAGAGCAC	21	miR156	mismatch	1
UGACAGAAGAGAGUGAGACC	20	miR156	mismatch	2
UUACAGAAGAUAGAGAGCAC	20	miR156	shifted	0
AUGACAGAAGAUAGAGAGCAC	21	miR156	extra	0
UUGUCAGAAGAUAGAGAGCAC	21	miR156	mismatch	1
UGACAGAAGAGAGAGAGAAC	20	miR156	mismatch	1
UUAACAGAAGAUAGAGAGCAC	21	miR156	mismatch	1
UUUACAGAAGAUAGAGAGCAC	21	miR156	mismatch	1
UGACAGAAGAUAGAGAGCACC	21	miR156	extra	0
UUGACAGAAGAGAGUGAGCACU	22	miR156	extra	0
UUGACAGAAGAGAGUGGGCAC	21	miR156	mismatch	1
AUGACAGAAGAGAGUGAGCAC	21	miR156	extra	0
UUGACAGAAGAGAGUGAGCAG	21	miR156	mismatch	1
UUGACAGAAGAGAGUGUGCAC	21	miR156	mismatch	1
UGACAGAAGAGAGUGAGCCA	20	miR156	mismatch	2
UUGACAGAAUAUAGAGAGCAC	21	miR156	mismatch	1
GUGACAGAAGAGAGUGAGCAC	21	miR156	extra	0
UUGACAGAAGAGGGUGAGCAC	21	miR156	extra	0
UUGACAGAAGAGAGUGAGCGC	21	miR156	mismatch	1
UUGACAGAAGAGAGUGAGUAC	21	miR156	extra	0
CUUGACAGAAGAGAGUGAGCAC	22	miR156	extra	0
UUGACAGAAGAGAGUGAUCAC	21	miR156	mismatch	1
AAUUGACAGAAGAUAGAGAGCAC	23	miR156	extra	0
UGACAGUAGAGAGUGAGCAC	20	miR156	mismatch	1
UAGACAGAAGAUAGAGAGCAC	21	miR156	mismatch	1
UGACAGAAGAUAGCGAGCAC	20	miR156	mismatch	1
UGACAGAAGAGAGCGAGCAA	20	miR156	mismatch	1
UGACAGAAGAGAGGGAGCACA	21	miR156	extra	0
UUGACAUAAGAUAGAGAGCAC	21	miR156	mismatch	1
UUGACAGAAGAGACUGAGCAC	21	miR156	mismatch	1
UUGACAGAUGAUAGAGAGCAC	21	miR156	mismatch	1
UUGACAGAAGAAAGAGAGCAC	21	miR156	ident	0
UUGACAGAAGAGAGUGAGGAC	21	miR156	mismatch	1
UGACAGAAGAGAGUGAGCACG	21	miR156	extra	0
UUGACAGAAGAGAGUUAGCAC	21	miR156	mismatch	1
UUGACAGAAGAUUGAGAGCAC	21	miR156	mismatch	1
UGACAGAAGAGAGUGAGCAAA	21	miR156	mismatch	1
UUGACAGAAGUUAGAGAGCAC	21	miR156	mismatch	1
UUGACAGAAGAGAGUGAGCACA	22	miR156	extra	0
UUGAUAGAAGAGAGUGAGCAC	21	miR156	mismatch	1
UUGACGGAAGAGAGUGAGCAC	21	miR156	mismatch	1
UUGACAGAAAAUAGAGAGCAC	21	miR156	mismatch	1
UUGACAAAAGAUAGAGAGCAC	21	miR156	mismatch	1
UGACAGAAGAGAGCGCGCAC	20	miR156	mismatch	1
UUGACAGAAGAUAGAGAGACC	21	miR156	mismatch	1
UUGACUGAAGAUAGAGAGCAC	21	miR156	mismatch	1
UUGACAGAAGAGAGAGAGCAA	21	miR156	mismatch	1
UGACAGAAGAUAGAGAGCAA	20	miR156	shifted	0
UUCACAGAAGAUAGAGAGCAC	21	miR156	mismatch	1
UGACAGAAGAGAGGGAGCAA	20	miR156	extra	0
UGACAGAAGAUAGAGCGCAC	20	miR156	mismatch	1
UUGACAGAAGAGAGUGAGCUC	21	miR156	mismatch	1
CUGACAGAAGAGAGUGAGCAU	21	miR156	shifted	0
UUGACAGAAGAGAGUAAGCAC	21	miR156	mismatch	1
UUGACAGAAGAGUGUGAGCAC	21	miR156	mismatch	1
UGACAGAAGUGAGUGAGCAC	20	miR156	mismatch	1
UGGACAGAAGAUAGAGAGCAC	21	miR156	mismatch	1
UUGGCAGAAGAGAGUGAGCAC	21	miR156	mismatch	1
UUGACAGAAGAUAGAGCGCCC	21	miR156	mismatch	1
UCUGACAGAAGAGAGUGAGCAC	22	miR156	extra	0
UGACAGAAGAGAGUGAGCACAAA	23	miR156	extra	0
UGACAGAAGAGAGAGAGCACA	21	miR156	ident	0
UUGAAAGAAGAGAGUGAGCAC	21	miR156	mismatch	1
UUGACAGAAGAUAGAGAGAAA	21	miR156	mismatch	1
UGACAGAAGAGAGUGAGCACAU	22	miR156	extra	0
UUGACAGAAGAGAGAGAGAAC	21	miR156	mismatch	1
UUGACAGCAGAGAGUGAGCAC	21	miR156	mismatch	1
UUGACAGAAGAGAGUCAGCAC	21	miR156	mismatch	1
UGACAGAAGAGAGAGCGCAC	20	miR156	mismatch	1
UUAACAGAAGAGAGUGAGCAC	21	miR156	mismatch	1
ACAGAAGAGAGUGAGCACAC	20	miR156	shifted	0
UGACAGAAGAUAGAGAGAAC	20	miR156	mismatch	1
UGACAGAAGAGAGGGAGCAU	20	miR156	extra	0
UGACAGAAGAGAGAGAGCAU	20	miR156	ident	0
UGACAGAAGAGAGCGAGCAU	20	miR156	mismatch	1
UGACAGAUGAGAGUGAGCAC	20	miR156	mismatch	1
UUGACAGAAGAGAGUGAACAC	21	miR156	mismatch	1
UUGACAGAAGAGAGUGACCAC	21	miR156	mismatch	1
UGACAGAAGAUAGAGAGCCC	20	miR156	shifted	0
UUGACAGGAGAGAGUGAGCAC	21	miR156	mismatch	1
UUGACAGAAUAGAGUGAGCAC	21	miR156	mismatch	1
UUGCCAGAAGAGAGUGAGCAC	21	miR156	mismatch	1
UUGACAGAACAUAGAGAGCAC	21	miR156	mismatch	1
AUUGACAGAAGAGAGUGAGCAC	22	miR156	extra	0
UUGACAGAAGAUAGAGAGCACUC	23	miR156	extra	0
UGACAGAAGAGAGCGAGCCC	20	miR156	mismatch	1
UUGACAGAAGCGAGUGAGCAC	21	miR156	mismatch	1
UUGACAGAAGAUAGAGAGCCA	21	miR156	extra	0
UGACAGAAGAUAGAGAGCAU	20	miR156	missing	0
UGACAGAAGAGAGUGAGAAU	20	miR156	mismatch	1
UUGACAGAGGAGAGUGAGCAC	21	miR156	extra	0
UUGACAGAAGAGAAUGAGCAC	21	miR156	extra	0
UUGAGAGAAGAUAGAGAGCAC	21	miR156	mismatch	1
UGACAGAAGAGAGGGCGCAC	20	miR156	mismatch	1
UUGACAGAAGAUAGCGAGCCC	21	miR156	mismatch	1
UUGACAGUAGAUAGAGAGCAC	21	miR156	mismatch	1
UGACAGAAGAGAGUGAGAAG	20	miR156	mismatch	2
UGACAGAAGAGAGUGAGCCCA	21	miR156	mismatch	1
UUGACAGACGAGAGUGAGCAC	21	miR156	mismatch	1
UUGACACAAGAUAGAGAGCAC	21	miR156	mismatch	1
UUUACAGAAGAGAGUGAGCAC	21	miR156	mismatch	1
UGACAGAAGAGAGUGCGCAA	20	miR156	mismatch	2
UGACAGAAGAGAGGGAGCCC	20	miR156	mismatch	1
UUGACAGAAGAUAGCGCGCAC	21	miR156	mismatch	2
CUGACAGAAGAGAGUGAGCAA	21	miR156	mismatch	1
UUGACAGAAGAGAGUGAGCACAA	23	miR156	extra	0
UGACAGAAGAGAGUGAGAACA	21	miR156	mismatch	1
UUGACAGAAGGGAGUGAGCAC	21	miR156	mismatch	1
UGGACAGAAGAGAGUGAGCAC	21	miR156	mismatch	1
UUGACAAAAGAGAGUGAGCAC	21	miR156	mismatch	1
UUGACCGAAGAGAGUGAGCAC	21	miR156	mismatch	1
UGACAGAAGAGAGAGAGCCC	20	miR156	mismatch	1
ACUGACAGAAGAGAGUGAGCAC	22	miR156	extra	0
CUGACAGAAGAGAGCGAGCAC	21	miR156	extra	0
UGACAGAAGAGAGUGAGCAUC	21	miR156	mismatch	1
CUGACAGAAGAGAGAGAGCAC	21	miR156	extra	0
UUGACAGAAGAGAGCGCGCAC	21	miR156	mismatch	1
UUGACAUAAGAGAGUGAGCAC	21	miR156	mismatch	1
UGACAGAAGAGAGUGAGCACAC	22	miR156	extra	0
UUGACAGAAGAAAGUGAGCAC	21	miR156	extra	0
UGACAGAAGAGCGUGAGCCC	20	miR156	mismatch	2
UGACAGAAGAGAGUGCGAAC	20	miR156	mismatch	2
UUGACAGAAGAUAGAGCGAAC	21	miR156	mismatch	2
UGAAAGAAGAGAGGGAGCAC	20	miR156	mismatch	1
UUGACAGAAGAGAGUGAGCACC	22	miR156	extra	0
UGACAGAAGAGAGUGAGCAUUU	22	miR156	mismatch	1
UGACAGAAGAUAGAGAGCACAA	22	miR156	extra	0
UGAAAGAAGAGAGUGAGCAA	20	miR156	mismatch	2
UGAAAGAAGAGAGUGAGAAC	20	miR156	mismatch	2
UGAAAGAAGAGAGAGAGCAC	20	miR156	mismatch	1
UGACAGAAGAGAUUGAGCACA	21	miR156	mismatch	1
UGACAGAAGAGAGUGCGCACA	21	miR156	mismatch	1
UGACAGAAGAGAGUGAGCGCA	21	miR156	mismatch	1
UUGUCAGAAGAGAGUGAGCAC	21	miR156	extra	0
UUGAGAGAAGAGAGUGAGCAC	21	miR156	mismatch	1
UUGACAGAAGAGAGUGAGACC	21	miR156	mismatch	2
UUGACAGAAGAUAGAGAGCU	20	miR156	extra	0
UGACAGAAGAUAUAGAGCAC	20	miR156	mismatch	1
UUGACAGAAGAUAGAGAGGAA	21	miR156	mismatch	1
AUUGACAGAAGAUAGAGAGCAC	22	miR156	extra	0
UUGAAAGAAGAUAGAGAGAAC	21	miR156	mismatch	2
UGACAGAAGAGAGUGAGGAA	20	miR156	mismatch	2
UUGAAAGAAGAUAGAGAGCAA	21	miR156	mismatch	1
UUGACAGAAGAUAGCGAGCAA	21	miR156	mismatch	1
UUGACAGAAGAUAGAGAGUAA	21	miR156	mismatch	1
UUGACAGAAGAGAGGGAGCAU	21	miR156	extra	0
UUGACAGAAAAGAGUGAGCAC	21	miR156	mismatch	1
UUGACAGAAGAGAGAGAGCAU	21	miR156	extra	0
UUGACAGAAGAGAGAGCGCAC	21	miR156	mismatch	1
UUGACAGAAGAUAGAGAGCAUU	22	miR156	extra	1
UAGACAGAAGAGAGUGAGCAC	21	miR156	mismatch	1
UUGACAGAAGAGAGAGAGCCC	21	miR156	mismatch	1
UUGACAGAAGAGAGUGAGCAUU	22	miR156	mismatch	1
UUGACAGAAGACAGUGAGCAC	21	miR156	mismatch	1
UGACAGAAGAUAGGGAGCAC	20	miR156	mismatch	1
UUCACAGAAGAGAGUGAGCAC	21	miR156	mismatch	1
UGACAGAAGAGAGGGAGCAG	20	miR156	extra	0
UGACAGAAGAGAGGGGGCAC	20	miR156	mismatch	1
UUGACAGAAGAUCGAGAGCCC	21	miR156	mismatch	1
UGACAGAAGAGAGUGACAAC	20	miR156	mismatch	2
UGACAGAAGAGAGAGACCAC	20	miR156	mismatch	1
UUGACAGAAGAGAGCGAGCA	20	miR156	shifted	0
UGACAGAAGAGAGUGAGCCU	20	miR156	mismatch	1
AAUUGACAGAAGAGAGUGAGCAC	23	miR156	extra	0
UGACAGAAGAGAGCGAGCACU	21	miR156	extra	0
UGACAGAAGAGAGUGGGCACA	21	miR156	mismatch	1
UGACAGAAGAGAGUGAGCACUCGU	24	miR156	extra	1
GGACAGAAGAGAGGGAGCAC	20	miR156	mismatch	1
UGAAAGAAGAGAGCGAGCAC	20	miR156	mismatch	1
UUGACACAAGAGAGUGAGCAC	21	miR156	mismatch	1
UGACAGAAGAGCGCGAGCAC	20	miR156	mismatch	1
UGCCAGAAGAGAGUGCGCAC	20	miR156	mismatch	2
UGACAGAAGAGAGUGAGCGA	20	miR156	mismatch	2
UGACAGAAGAGAGUGAGACA	20	miR156	mismatch	3
UGACAGACGAGAGUGCGCAC	20	miR156	mismatch	2
UGAAAGAAGAGAGUGAGCAU	20	miR156	mismatch	1
UUGACAGAAGAGAGCGAGCCC	21	miR156	mismatch	1
UUGACAGAAGAGAGCGAGCAU	21	miR156	mismatch	1
UUGACAGAAGAGCGCGAGCAC	21	miR156	mismatch	1
UGACAGAAGAGAGCGAGCACC	21	miR156	extra	0
GGACAGAAGAGAGCGAGCAC	20	miR156	mismatch	1
UGACAGAAGAGCGUGCGCAC	20	miR156	mismatch	2
UUGACAGAAGAGCGUGCGCAC	21	miR156	mismatch	2
UUGACAGAAGAGAGUGAGCCA	21	miR156	mismatch	2
UGACAGAAGAGAGUGAUCACA	21	miR156	mismatch	1
UUGACAGAAGAUAGAGAGCC	20	miR156	extra	0
UGACAGAAGAGAGCGGGCAC	20	miR156	mismatch	1
UUGACAGAACAGAGUGAGCAC	21	miR156	mismatch	1
UUGACAGAAGAUAGAGCGCAA	21	miR156	mismatch	1
UGACAGAAGAGAGGGAGCGC	20	miR156	mismatch	1
UUGACAGAAGAGCGAGAGCAC	21	miR156	mismatch	1
UUGACAGAAGAGAGAGAGUAC	21	miR156	mismatch	1
UGACAGCAGAGAGUGAGCCC	20	miR156	mismatch	2
UCUUGACAGAAGAGAGUGAGCAC	23	miR156	extra	0
UGACAGAAGAGAGCCAGCAC	20	miR156	mismatch	1
UGACAGAAGAUAGAGGGCAC	20	miR156	missing	0
UUGACAGAAGAUAGAGACAAC	21	miR156	mismatch	2
UUGACAGAAGAUAGAGAGAAG	21	miR156	mismatch	1
CGACAGAAGAUAGAGAGCAC	20	miR156	shifted	0
UGACAGAAGAGAGUGAGAUC	20	miR156	mismatch	2
UGACAGAAGAUAGUGAGCACA	21	miR156	mismatch	1
AUGACAGAAGAGAGAGAGCAC	21	miR156	extra	0
UUGACAGAAGAGAGCGAGAAC	21	miR156	mismatch	1
UGACAGAAGAGAGUGCGCAU	20	miR156	mismatch	1
UGACAGAAGAGAGCGAGCAG	20	miR156	mismatch	1
UGUUGACAGAAGAUAGAGAGC	21	miR156	extra	0
AUUGACAGAAGAGAGUGAGCA	21	miR156	shifted	0
UUGACAGAAGAGAGUGCGCCC	21	miR156	mismatch	2
CGACAGAAGAGAGUGAGCACA	21	miR156	extra	0
UUGACAGAAGAGAGUGAGAAA	21	miR156	mismatch	2
UGACAGAAGAGAGUGAGCAUUUU	23	miR156	mismatch	1
UGACAGAAGAGAGUGAGCAAU	21	miR156	mismatch	1
UUGACAGAAGAUAGAGAGCACAU	23	miR156	extra	0
UGACAGAAGAGAGCAAGCAC	20	miR156	mismatch	1
UGACAGAAGAGCGUGAGCACA	21	miR156	mismatch	1
UGACAGAAGAGAGGGAGGAC	20	miR156	mismatch	1
UGACAGCAGAGAGUGCGCAC	20	miR156	mismatch	2
UUGACAGAAGAUAGCGAGAAC	21	miR156	mismatch	2
UGACAGAAGAGAGUGAGAGC	20	miR156	mismatch	2
UUGACAGAAGAUAGAGAGAAU	21	miR156	mismatch	1
UUGACAGAAGAUAGAGAGAA	20	miR156	mismatch	1
UGACAGAAGAUAGAGAGCUC	20	miR156	shifted	0
UGACAGAAGAGAGACAGCAC	20	miR156	mismatch	1
CUGACAGAAGAGAGUGCGCAC	21	miR156	mismatch	1
UUGACAGAAGAGCGUGAGCCC	21	miR156	mismatch	2
UGACAGAAGAGAGCGACCAC	20	miR156	mismatch	1
UUGACAGAAGAGAGAGAGCA	20	miR156	missing	0
UGACAGAAGAGAGUGAGCCG	20	miR156	mismatch	2
UGACAGAAGAGAGUGAGCAGA	21	miR156	mismatch	1
UGACAGAAGAGAGUGAGGAU	20	miR156	mismatch	1
UGACAGAAGAGAGAGAGGAC	20	miR156	mismatch	1
UGAAAGAAGAUAGAGAGCAC	20	miR156	mismatch	1
UUGACAGAAGAUAGAGAGCACUCG	24	miR156	extra	1
UUGACAGAAGAGAGUGAGAAG	21	miR156	mismatch	2
UGACAGAAGAUAGAGAGUAC	20	miR156	mismatch	1
AUUGACAGAAGAGAGCGAGCAC	22	miR156	extra	0
CUGACAGAAGAGCGUGAGCAC	21	miR156	mismatch	1
CUGACAGAAGAGAGUGAGCCC	21	miR156	mismatch	1
GAUUGACAGAAGAGAGUGAGCAC	23	miR156	extra	0
UUGACAGAAGAGAGCGAGCUC	21	miR156	mismatch	1
UGACAGAAGAGAGUGAGCUU	20	miR156	mismatch	1
CUGACAGAAGAGAGUGAGCACA	22	miR156	extra	0
UGACAGAAGAGAGUGAGCACUC	22	miR156	extra	0
UGACGGAAGAGAGUGAGCACA	21	miR156	mismatch	1
UUGACAGAAGAGAGCGACCAC	21	miR156	mismatch	1
UGACAGAAGAGAGUGAGCACUCG	23	miR156	extra	0
UUGACAGAAGAGAGAGAGGAC	21	miR156	mismatch	1
UGACAGAAGCGAGUGAGCCC	20	miR156	mismatch	2
UGACAGAAGAGCGUGAGCAA	20	miR156	mismatch	2
UGACAGAAGAUAGAGUGCAC	20	miR156	mismatch	1
UUGACAGAAGAUAGAGACAC	20	miR156	mismatch	2
UUGACAGAAGAGAGAGAGCAG	21	miR156	extra	0
UUGACAGAAGAGAGGGAGAAC	21	miR156	mismatch	1
UUGACAGAAGAGAGUGAGAAU	21	miR156	mismatch	1
UUGACAGAAGAGAGAGUGCAC	21	miR156	mismatch	1
UGACAGAAGAUAGAGAACAC	20	miR156	mismatch	1
UUGACAGAAGAGAGUGAGCCU	21	miR156	mismatch	1
UUGACAGAAGAGAGAGGGCAC	21	miR156	mismatch	1
UUGACAGAAGAUAGAGAGGCC	21	miR156	mismatch	1
UGACAGAAGAGAGUGAGUAU	20	miR156	mismatch	1
UUGACAGAAGAUAGAGAGCACG	22	miR156	extra	0
UUGACAGAAGAUAGAGAGCCU	21	miR156	extra	0
UGACAGAAGAGAGAGAGCAG	20	miR156	ident	0
UGACGGAAGAUAGAGAGCAC	20	miR156	mismatch	1
UUGACAGAAGAGAGCGAGCAA	21	miR156	mismatch	1
CUGACAGAAGAGAGUGAGAAC	21	miR156	mismatch	1
UUGACAGAAGAUAGAUAUCAC	21	miR156	mismatch	2
UGACAGAAGAGAGUAAGCACA	21	miR156	mismatch	1
UGACAGAAGAGACUGAGCACA	21	miR156	mismatch	1
UGACAGAAGAGAGUGAGUACA	21	miR156	extra	0
UGACAGAAGAGAGCGAGCUC	20	miR156	mismatch	1
UUGACAGAAGAGGGCGAGCAC	21	miR156	mismatch	1
UUGACAGAAGAUAGAGAGCACUA	23	miR156	extra	0
UGACAGAAGAGAGUGAGGACA	21	miR156	mismatch	1
UGCCAGAAGAGAGUGAGCCC	20	miR156	mismatch	2
CUGACAGAAGAUAGAGAGAAC	21	miR156	mismatch	1
UCUUGACAGAAGAUAGAGAGCAC	23	miR156	extra	0
UGACAGAAGAGAGUGGGCAU	20	miR156	mismatch	1
AUCUGACAGAAGAGAGUGAGCAC	23	miR156	extra	1
UGACAGAAGAGAUCGAGCAC	20	miR156	mismatch	1
UGACAGAAGAGAGUGAGCUCA	21	miR156	mismatch	1
CUGACAGAAGAUAGUGAGCAC	21	miR156	mismatch	1
UGACAGAAGAGAGUGGGCCC	20	miR156	mismatch	2
UGACAGAAGAUAGAUAGCAC	20	miR156	mismatch	1
UGACAGAAGAGAGUGAUCCC	20	miR156	mismatch	2
UUGACAGAAGAUAGAGAGAUC	21	miR156	mismatch	1
UGACAGACGAGAGUGAGCCC	20	miR156	mismatch	2
UUGACAGAUGAGAGUGAGCAC	21	miR156	mismatch	1
UGACAGCAGAGAGUGAGCACA	21	miR156	mismatch	1
UUGACAGCAGAUAGAGCGCAC	21	miR156	mismatch	2
UUGACAGAAGAUCGAGCGCAC	21	miR156	mismatch	2
UGACAGAAGAGCGGGAGCAC	20	miR156	mismatch	1
UGACAGAAGAGAGUGCGGAC	20	miR156	mismatch	2
UGACAGAAGAGCGUGAGCAU	20	miR156	mismatch	1
UGACAGAAGAGAGCGAGUAC	20	miR156	mismatch	1
UGACAGAAGAGAUUGAGCAU	20	miR156	mismatch	1
UGACAGAAGAGAGGGACCAC	20	miR156	mismatch	1
UGACAGAAGAGAGAGAGCGC	20	miR156	mismatch	1
UUGACAGAAGAUCGCGAGCAC	21	miR156	mismatch	2
UUGACAGAAGAGAGGGAGGAC	21	miR156	mismatch	1
UGCCAGAAGAUAGAGAGCAC	20	miR156	mismatch	1
UGACAGAAGAUAGAGACCAC	20	miR156	mismatch	1
UUGACAGAAGAUAGAGAGACA	21	miR156	mismatch	1
UUGACAGAAGAUAGAGACCAA	21	miR156	mismatch	1
UGACAGAAGAUAGAGAGCAG	20	miR156	shifted	0
UUGACAGAAGAUAGAGAGCUU	21	miR156	extra	0
CUGACAGAAGAGAGGGAGCAC	21	miR156	extra	0
CUGACAGAAGAUAGAGAGCCC	21	miR156	mismatch	1
AACUGACAGAAGAGAGUGAGCAC	23	miR156	extra	1
GGACAGAAGAGAGAGAGCAC	20	miR156	mismatch	1
UGAUAGAAGAGAGUGAGCACA	21	miR156	mismatch	1
UUGACAGAAGAUAGAGUGCUC	21	miR156	mismatch	1
UGACAGAAGAGGGUGAGCACA	21	miR156	extra	0
CUGACAGAAGAUAGAGAGCA	20	miR156	missing	0
UAACAGAAGAGAGUGAGCACA	21	miR156	mismatch	1
UGACAGGAGAUAGAGAGCAC	20	miR156	mismatch	1
UUGACAGAAGAGAGCGGGCAC	21	miR156	mismatch	1
UUGACUGAAGAGAGUGAGCAC	21	miR156	mismatch	1
UGACAGAGGAGAGUGAGCACA	21	miR156	extra	0
UGCCAGAAGAGAGUGAGCACA	21	miR156	mismatch	1
UGACAGAAGAGAGUGAGUCC	20	miR156	mismatch	1
UGACAGAAGAGAGUGAACACA	21	miR156	mismatch	1
UGACAGAAGAGACCGAGCAC	20	miR156	mismatch	1
UGACAGAAGCGAGUGCGCAC	20	miR156	mismatch	2
UGACAGAAGAGAGCGAGGAC	20	miR156	mismatch	1
UGACAGAAGAGAGCGAGCGC	20	miR156	mismatch	1
UGACAGAAGAGAGUGAGGCC	20	miR156	mismatch	2
UGACAGAAGAGAGCUAGCAC	20	miR156	mismatch	1
UGACAGAAGAGAGUGAGCAAC	21	miR156	mismatch	1
UGACAGAAGAGAGGGAGCUC	20	miR156	mismatch	1
UGACAGAAGAGAGUGAGCAUAA	22	miR156	extra	0
UUGACAGAAGAGAGUGCGCAA	21	miR156	mismatch	2
UUGACAGAAGAGAGAGAGCGC	21	miR156	mismatch	1
UUGACAGAAGAUAGAGAUUU	20	miR156	mismatch	2
UGAAAGAAGAGAGUGAGCACA	21	miR156	mismatch	1
UGACAGAAGAGCGUGAGAAC	20	miR156	mismatch	2
UGACAGAAGAGACAGAGCAC	20	miR156	mismatch	1
UUGACAGAAGAGAGUGAGCU	20	miR156	mismatch	1
UGACAGAAGAGAGUGGGCAA	20	miR156	mismatch	2
UGACAGAAGCGAGCGAGCAC	20	miR156	mismatch	1
UGACAGAAGCGAGUGAGCACA	21	miR156	mismatch	1
UGCCAGAAGAGAGUGAGCAA	20	miR156	mismatch	2
UUGACAGAAGAGAGUGAGCC	20	miR156	mismatch	1
UGACAGAAGAGAGUGAGGAG	20	miR156	mismatch	2
UUGACAGACGAUAGAGAGCCC	21	miR156	mismatch	1
UUGACAGAAGAGAGAGACCAC	21	miR156	mismatch	1
GGACAGAAGAGAGUGAGAAC	20	miR156	mismatch	2
UUGACAGAAGAUAGAGAACAA	21	miR156	mismatch	1
UUGACAGAAGAUAGUGAGAAC	21	miR156	mismatch	2
UAACAGAAGAUAGAGAGCAC	20	miR156	shifted	0
UGACAGAAGAUGGAGAGCAC	20	miR156	missing	0
UUGACAGAAGAGACAGAGCAC	21	miR156	mismatch	1
UGAUAGAAGAUAGAGAGCAC	20	miR156	mismatch	1
UUGACAGAAGAUAGUGAGCAA	21	miR156	mismatch	1
GUGACAGAAGAGAGAGAGCAC	21	miR156	extra	0
AUUGACAGAAGAGAGCGAGCA	21	miR156	shifted	0
UGACAGAAGAGAGUGAGCACUUU	23	miR156	extra	0
CUGACAGAAGAUAGAGCGCAC	21	miR156	mismatch	1
UUGACAGAAGAGAGCAAGCAC	21	miR156	mismatch	1
CUGACAGAAGAGAGUGAGGAC	21	miR156	mismatch	1
UUGACAGAAGAGAGUGAGCACUU	23	miR156	extra	0
UGACAGAAGAGAGUGAGCACCU	22	miR156	extra	0
UGACAGAAGAGAGCGAUCAC	20	miR156	mismatch	1
UGACAGAAGAGAGUGACCACA	21	miR156	mismatch	1
UUGACAGUAGAGAGUGAGCAC	21	miR156	mismatch	1
UGACAGAAGAGAGUUAGCACA	21	miR156	mismatch	1
CUGACAGAAGAUAGAGAGCAA	21	miR156	mismatch	1
UUGACAGAAGAUAGAGAGCACCU	23	miR156	extra	0
UUACAGAAGAGAGUGAGCACA	21	miR156	mismatch	1
GUUGACAGAAGAUAGAGAGCA	21	miR156	extra	0
UGACAGAAGAGAGUGAGCACGAAA	24	miR156	extra	2
UGACAGAAGAGAACGAGCAC	20	miR156	mismatch	1
UUGACAGAAGAGAGGGAGCAA	21	miR156	extra	0
UGACAGAAGAGAGUUCGCAC	20	miR156	mismatch	2
UUGACAGAAGAGAGUGAGGAA	21	miR156	mismatch	2
UGACAGAAGAGAGCGUGCAC	20	miR156	mismatch	1
UGACAGAAGAGAGUGGGAAC	20	miR156	mismatch	2
UUGAAAGAAGAGAGAGAGCAC	21	miR156	mismatch	1
UGACAGAAGAGAUUGAGCCC	20	miR156	mismatch	2
UUGACAGAAGAUAGAGAGUAU	21	miR156	mismatch	1
UGACAGAAGAGAUUGAGCAA	20	miR156	mismatch	2
UGACAGAAGAUAGAAAGCAC	20	miR156	mismatch	1
UGACAGAAGAGAGUGAGAACU	21	miR156	mismatch	1
UUGACAGAAGAUAGAGCGCAU	21	miR156	mismatch	1
UUGACAGAAGAGAGUGCGAAC	21	miR156	mismatch	2
UGACAGAAGAGAGUGAACAA	20	miR156	mismatch	2
UGACAGAAGAGAGGGAACAC	20	miR156	mismatch	1
UGACAGAAGAGAGAGGGCAC	20	miR156	mismatch	1
UGACAGAAGAGAGUUAGCCC	20	miR156	mismatch	2
UUGACAGAAGAUAGAGCGCA	20	miR156	mismatch	1
UUGACAGAAGAUAGUGCGCAC	21	miR156	mismatch	2
UGACAGCAGAGAGUGAGAAC	20	miR156	mismatch	2
UGACAGAAGAGACUGAGCAU	20	miR156	mismatch	1
UUGCCAGAAGAGAGUGCGCAC	21	miR156	mismatch	2
UUGACAGAAGAUAGAGCGCUC	21	miR156	mismatch	1
UGACAGAAGAGAGAGAGAAA	20	miR156	mismatch	2
UUGACAGAAGCUAGCGAGCAC	21	miR156	mismatch	2
UUGACAGAAGAUAGAGAUCAA	21	miR156	mismatch	1
UGACAGAAGACAGAGAGCAC	20	miR156	mismatch	1
UGACAGAGGAUAGAGAGCAC	20	miR156	mismatch	1
ACUGACAGAAGAGAGUGAGCA	21	miR156	shifted	0
CUGACAGGAGAGAGUGAGCAC	21	miR156	mismatch	1
UUGACAGAAGAGAGCGAGCGC	21	miR156	mismatch	1
UGACAGAAGAUAGAGAGCGC	20	miR156	shifted	0
CUGACAGAAGAGGGUGAGCAC	21	miR156	extra	0
CUGACAGAAGAGAGUGAGCUC	21	miR156	mismatch	1
UUGACAGAAGAGAGCGAGCACU	22	miR156	extra	0
UGCUCACUUCUCUUUCUGUCAGC	23	miR156	extra	0
GGACAGAAGAGAGUGAGCACA	21	miR156	mismatch	1
UGACAGGAGAGAGUGAGCACA	21	miR156	mismatch	1
CGACAGAAGAGAGCGAGCAC	20	miR156	mismatch	1
UGACCGAAGAGAGUGAGCCC	20	miR156	mismatch	2
UUGACAGAAGUGAGUGAGCAC	21	miR156	mismatch	1
UUGACAGAAGAUAGAACGCAC	21	miR156	mismatch	2
UUGACAGAAGAUAGAGAUCCC	21	miR156	mismatch	1
UUGACAGAAGAUAGAGCACAC	21	miR156	mismatch	2
UGACAGAAGAGAGCGAACAC	20	miR156	mismatch	1
UUGACAGACGAGAGCGAGCAC	21	miR156	mismatch	1
UGACAGAAGAGAGUGAGCUA	20	miR156	mismatch	2
UGACAGCAGAGAGCGAGCAC	20	miR156	mismatch	1
UUGACAGAAGAUAGAUAGCAA	21	miR156	mismatch	1
UUGACAGAAGAGAGCGUGCAC	21	miR156	mismatch	1
CUUGACAGAAGAUAGAGAGCA	21	miR156	extra	0
UGACAGAAGAGAGGGAGUAC	20	miR156	mismatch	1
UGACAGAAGAGAGUGAUCAA	20	miR156	mismatch	2
UUGACAGAAGAUAGAAAGCAA	21	miR156	mismatch	1
UUGACAGAAGAGCGGGAGCAC	21	miR156	mismatch	1
UUGACAGAAGAUAGAGAGCUA	21	miR156	extra	0
UUGACAGCAGAUAGAGAGCCC	21	miR156	mismatch	1
UGACAGAAGAGAGUGAGUAA	20	miR156	mismatch	1
UGACAGAAGAGCGAGAGCAC	20	miR156	mismatch	1
UGACAGAAGAGAGUGACCAA	20	miR156	mismatch	2
UGACAGAAGAGAGUAAGCAA	20	miR156	mismatch	2
UUGACAGAAGCUAGAGCGCAC	21	miR156	mismatch	2
UGACAGAAGAGAGUGAGCAUAU	22	miR156	extra	0
UGACAGAAGAUAGACAGCAC	20	miR156	mismatch	1
UUGACAGAAGAUAGAGAGCAAU	22	miR156	extra	1
AUUGACAGAAGAGAGUGAGC	20	miR156	shifted	0
GGACAGAAGAGAGUGAGCAA	20	miR156	mismatch	2
UGACAGCAGAGAGUGAGCAU	20	miR156	mismatch	1
GACAGAAGAGAGUGAGCACU	20	miR156	missing	0
UGACAGAAGCUAGAGAGCAC	20	miR156	mismatch	1
UGACAGAAGAUAGAGAGGAC	20	miR156	mismatch	1
UUGACAGAAGAGAGAGAGCACU	22	miR156	extra	0
UUGACAGAAGAGAGGGCGCAC	21	miR156	mismatch	1
UGACAGAAGAGAGUAAGAAC	20	miR156	mismatch	2
UUGCCAGAAGAUAGAGAGCCC	21	miR156	mismatch	1
UGACAGCAGAUAGAGAGCAC	20	miR156	mismatch	1
UUGACAGAAGAGAGUGAGCUU	21	miR156	mismatch	1
UGACAGAAGAGAGUGAGCGG	20	miR156	mismatch	2
UGACAGAAGAGAGGUAGCAC	20	miR156	mismatch	1
UUGACAGAAGAGAGUGAGAA	20	miR156	mismatch	1
UGGACAGAAGAGAGAGAGCAC	21	miR156	mismatch	1
UGACAGAAGAGAGAAAGCAC	20	miR156	mismatch	1
UUGACAGAAGAUAGAGAGGAG	21	miR156	mismatch	1
UUGACAGAAGAUAGAGAGGAU	21	miR156	mismatch	1
UGACAGAAGAGAGAGAUCAC	20	miR156	mismatch	1
UUGACAGAAGAUAGAGAGGGC	21	miR156	mismatch	1
UUGACAGAAGAGAGAAAGCAC	21	miR156	mismatch	1
UGACAGAAGAGAGGGAGAAA	20	miR156	mismatch	1
UUGACAGAAGAUAGAGGGGAC	21	miR156	mismatch	1
UUGACAGAAGAUAGCGUGCAC	21	miR156	mismatch	2
UUGACAGAAGAGAGAUAGCAC	21	miR156	mismatch	1
UUGACGGAAGAUAGAGAGCA	20	miR156	mismatch	1
GACAGAAGAGAGUGAGCAUA	20	miR156	missing	0
ACUGACAGAAGAGAGUGAGC	20	miR156	shifted	0
CUGACAGAAGAGAUUGAGCAC	21	miR156	mismatch	1
UGGCAGAAGAGAGUGAGCACA	21	miR156	mismatch	1
CUGACAGAAGAUAGCGAGCAC	21	miR156	mismatch	1
UUGACAGAAGAUAGGGAGAAC	21	miR156	mismatch	2
CUGACAGAAGAGAGUAAGCAC	21	miR156	mismatch	1
UGACAGAAGAGAGUCAGCACA	21	miR156	mismatch	1
UGACAGAAGAGAGCGAGCAUA	21	miR156	mismatch	1
UUGACAGAAGAGACCGAGCAC	21	miR156	mismatch	1
CUGACAGAAGAUAGAGAGCAU	21	miR156	ident	0
GGACAGAAGAUAGAGAGCAC	20	miR156	shifted	0
UGACAGAAGAGAGUGAGCCCC	21	miR156	mismatch	1
AAUGACAGAAGAGAGUGAGCACA	23	miR156	extra	0
UGACAGAAGAGAGUUAUCAC	20	miR156	mismatch	2
UGACAGAAGAUAGAGAUCAC	20	miR156	mismatch	1
UGACAGAAGAGAGUGAGCACAAAA	24	miR156	extra	1
UUGACAGAAGAUAGAAAGAAC	21	miR156	mismatch	2
UGACAGAAGAGAGAGAGCACU	21	miR156	extra	0
UGACAGAAGAGAGGGAGCACU	21	miR156	extra	0
UUGACAGAAGAUAGAGUGCCC	21	miR156	mismatch	1
UGACAGCAGAGCGUGAGCAC	20	miR156	mismatch	2
UUGACAGAAGAUAGAGUGCAA	21	miR156	mismatch	1
UUGACAGAAGAGAGAGAGCUC	21	miR156	mismatch	1
GUGACAGAAGAGAGGGAGCAC	21	miR156	extra	0
UUGACAGAAGAUAGAGACCCC	21	miR156	mismatch	1
UGACAGAAGAGAGUGUGCAU	20	miR156	mismatch	1
UUGACAGAAGAUAGAGCUCAC	21	miR156	mismatch	2
UGCCAGACGAGAGUGAGCAC	20	miR156	mismatch	2
UUGACAGAAGAGAGGGAGCCC	21	miR156	mismatch	1
UGCCAGAAGAGAGUGAGAAC	20	miR156	mismatch	2
UUGACAGAAGAUAGAGAAAAC	21	miR156	mismatch	2
UUGACAGAAGAUAGAGCGGAC	21	miR156	mismatch	2
UUGACAGAAGAUAGAGGGAAC	21	miR156	mismatch	1
UUGACAGAAGAGCGUGAGAAC	21	miR156	mismatch	2
UUGAAAGAAGAGAGUGAGAAC	21	miR156	mismatch	2
UUGACAGAAGAUAGAGAGAC	20	miR156	mismatch	1
UUGACAGAAGCUAGAGAGCCC	21	miR156	mismatch	1
UUGACAGAAGAUAGUGUGCAC	21	miR156	mismatch	2
UUGACAGAAGAGGGAGAGCAC	21	miR156	mismatch	1
UUGACAGAAGAGUGAGAGCAC	21	miR156	mismatch	1
UGACAGAAGAGAGGCAGCAC	20	miR156	mismatch	1
UUGACAGAAGAUAGUGAGCUC	21	miR156	mismatch	1
UGACAGAAGAGACUGAGCAA	20	miR156	mismatch	2
UUGACAGCAGAGAGUGAGCCC	21	miR156	mismatch	2
CUUGACAGAAGAGAGUGAGCA	21	miR156	shifted	0
UUGACAGAAGAUAGACAGCAA	21	miR156	mismatch	1
UGACAGAAGCGAGAGAGCAC	20	miR156	mismatch	1
UGACAGAAGAGAGUGCACAC	20	miR156	mismatch	2
UUGACAGAAGAUAGAGAGCACCA	23	miR156	extra	0
UUGACAGCAGAUAGCGAGCAC	21	miR156	mismatch	2
UGACAGAAGAGAGAGAACAC	20	miR156	mismatch	1
UGAAAGAAGAGAGUGCGCAC	20	miR156	mismatch	2
UUGACAGACGAUCGAGAGCAC	21	miR156	mismatch	2
GUGACAGAAGAUAGAGAGCAA	21	miR156	mismatch	1
UUGACAGAAGAUAGCGAGCUC	21	miR156	mismatch	1
UUGACAGAAGAGAGGGAGCGC	21	miR156	mismatch	1
UGGACAGAAGAGAGGGAGCAC	21	miR156	mismatch	1
UUGACAGAAGAUAGAGCGCGC	21	miR156	mismatch	1
UGGCAGAAGAUAGAGAGCAC	20	miR156	mismatch	1
UGACAGAAGAGAUUGAGAAC	20	miR156	mismatch	2
UUGACAGAAGAGAUAGAGCAC	21	miR156	mismatch	1
UUGACAGAAGAUAGGGAGCA	20	miR156	mismatch	1
CUGACAGAAGAGAGUGAGCGC	21	miR156	mismatch	1
UUGACAGAAGAGAGCGAUCAC	21	miR156	mismatch	1
UUGAAAGAAGAGAGCGAGCAC	21	miR156	mismatch	1
UUGACAGAAGAGCGUGAGCAU	21	miR156	mismatch	1
UUGACAGAAGAGAGCGAGUAC	21	miR156	mismatch	1
UGACAUAAGAGAGUGAGCACA	21	miR156	mismatch	1
UUGACAGAAGAUAGAUAGCCC	21	miR156	mismatch	1
UGUUGACAGAAGAUAGAGAGCAC	23	miR156	extra	0
UGACAGAAGAGAGUGUGCACA	21	miR156	mismatch	1
UUGACAGAAGAGAGCGAGCAG	21	miR156	mismatch	1
CUGACAGAAGAGAGUGAGCACU	22	miR156	extra	0
UGACAGAAGAGAGUGCGCACC	21	miR156	mismatch	1
GCUCACUUCUCUUUCUGUCAGC	22	miR156	ident	0
GGACAGAAGAGAGUGAGCAU	20	miR156	mismatch	1
UGACCGAAGAGAGUGCGCAC	20	miR156	mismatch	2
UGCCAGCAGAGAGUGAGCAC	20	miR156	mismatch	2
UUGACAGAAGAGUGCGAGCAC	21	miR156	mismatch	1
UGACAGCAGCGAGUGAGCAC	20	miR156	mismatch	2
UGACAGAAGAUAAAGAGCAC	20	miR156	mismatch	1
UUGCCAGAAGAGAGCGAGCAC	21	miR156	mismatch	1
UUGACAGAAGAUAGACACCAC	21	miR156	mismatch	2
UGACAGACGAGCGUGAGCAC	20	miR156	mismatch	2
UUGACAGAAGAUAGAGUGUAC	21	miR156	mismatch	2
UUGACAGAAGAGAGUGAGCACUCG	24	miR156	extra	0
AUGACAGAAGAGAGCGAGCAC	21	miR156	extra	0
UUGACAGAAGAGAGAGAACAC	21	miR156	mismatch	1
UUGACAGAAGAUAGAGAGCCCU	22	miR156	extra	1
UUGACAGAAGAGCGUGAGCAA	21	miR156	mismatch	2
UUGACAGAAGAUACAGCGCAC	21	miR156	mismatch	2
UUGACAGAAGAUAGAGAGUUC	21	miR156	mismatch	1
UUGACAGAAGAGAGAGAGAAA	21	miR156	mismatch	2
UUGACAGAAGAUAGAGUGGAC	21	miR156	mismatch	2
AUUGACAGAAGAGAGUGAGCAU	22	miR156	shifted	0
UGACAGAAGAGAGUGUGAAC	20	miR156	mismatch	2
UGACAGAAGAGAGCGAGAAA	20	miR156	mismatch	2
UUGACAGAAGAGGGGGAGCAC	21	miR156	mismatch	1
UGACAGAAGAGGGUGAGCAU	20	miR156	mismatch	1
UUGACAGAAGAGAGUGACAC	20	miR156	mismatch	3
GUUGACAGAAGAUAGAGAGCAC	22	miR156	extra	0
UGACAGAAGAGAGGGAUCAC	20	miR156	mismatch	1
UGACAGAAGAGAGUGAUAAC	20	miR156	mismatch	2
UGACCGCAGAGAGUGAGCAC	20	miR156	mismatch	2
UUGACAGAAGAUAGUGAGCCC	21	miR156	mismatch	1
UUGACAGAAGAUAGAGAGCAAA	22	miR156	extra	1
ACUGACAGAAGAGAGUGAGCAA	22	miR156	mismatch	1
UGACAGAAGAGAUUGAUCAC	20	miR156	mismatch	2
UUGACAGAAGAUAGCGAUCAC	21	miR156	mismatch	2
UGACAGAAGAGAGUGAGCUUA	21	miR156	mismatch	1
CGACAGAAGAGAGUGAGCAU	20	miR156	missing	0
UGACAGCAGAGAGUGAGCAA	20	miR156	mismatch	2
UGACAGCAGAGAGUGAUCAC	20	miR156	mismatch	2
UUGACAGAAGAUAGCGAGCA	20	miR156	mismatch	1
UUGACAGAAGAUAGAGAGCACAAA	24	miR156	extra	1
UGACAUAAGAUAGAGAGCAC	20	miR156	mismatch	1
UUGACAGAAGAGAGACAGCAC	21	miR156	mismatch	1
UGACAGAAGAGAUGGAGCAC	20	miR156	mismatch	1
UUGACAGAAGAGAGUGAGAGC	21	miR156	mismatch	2
UUGACAGAAGAGAGUGCGCGC	21	miR156	mismatch	2
UUGACAGACGAUAGCGAGCAC	21	miR156	mismatch	2
AGAAGAGAGUGAGCACUGAC	20	miR156	mismatch	1
UGACAGAAGAGAGUGUGCAA	20	miR156	mismatch	2
UUGACAGAAGAGAGUGAGUAU	21	miR156	mismatch	1
UUGAAAGAAGAUAGAGCGCAC	21	miR156	mismatch	2
UUGACAGAAGAUAGAGAGUAG	21	miR156	mismatch	1
UGACAGAAGAGAGUGAGCACAUU	23	miR156	extra	0
UGACCGAAGAUAGAGAGCAC	20	miR156	mismatch	1
UUGACAGAAGAGAGGGGGCAC	21	miR156	mismatch	1
UUGACAGAAGAUAGAGAGCGA	21	miR156	extra	0
UGACAGACGAGAGUGAGCAA	20	miR156	mismatch	2
UUGACAGAAGAUAGAGAGAGC	21	miR156	mismatch	1
UGAAAGAAGAGAGUGAGGAC	20	miR156	mismatch	2
UUGACAGAAGAUAGAGAGCAUUU	23	miR156	extra	1
UGACAGAAGAGAGUGAGUAG	20	miR156	mismatch	1
UUGACAGAAGAUAGAGGGCAA	21	miR156	mismatch	1
UUGACAGAAGAGAGUGAGGAU	21	miR156	mismatch	1
UUGAAAGAAGAUAGAGAGCCC	21	miR156	mismatch	1
AAUGACAGAAGAUAGAGAGCAC	22	miR156	extra	0
UGACAAAAGAUAGAGAGCAC	20	miR156	mismatch	1
UUGACCGAAGAUCGAGAGCAC	21	miR156	mismatch	2
UUGACAGAAGAGCGUGAGCAG	21	miR156	mismatch	2
UUGACAGAAGAUAGUGGGCAC	21	miR156	mismatch	1
UUUGACAGAAGAGAGUGAGCAC	22	miR156	extra	0
CUGACAGAAGAGAGUGGGCAC	21	miR156	mismatch	1
CUGACAGAAGAGAGUGAUCAC	21	miR156	mismatch	1
UGACAGAAGAGAGUGAGAAUA	21	miR156	mismatch	1
CCGACAGAAGAGAGUGAGCAC	21	miR156	extra	0
CUGACAGAAGAGAGUGAGCAG	21	miR156	mismatch	1
UUGACAGAAGAGAACGAGCAC	21	miR156	mismatch	1
CUGACAGAAGAGUGUGAGCAC	21	miR156	mismatch	1
ACAGAAGAUAGAGAGCACAG	20	miR156	ident	0
CUGACAGAAGAGAGUUAGCAC	21	miR156	mismatch	1
UGACAGAAGAGAGUGAGCACCAA	23	miR156	extra	1
UCGACAGAAGAGAGCGAGCAC	21	miR156	mismatch	1
UGACAGAAGAAAGUGAGCACA	21	miR156	extra	0
UUGACAGAAGAGAGCGAGGAC	21	miR156	mismatch	1
CUGACAGAAGAUAGAGAGCACA	22	miR156	extra	0
CUGACAGAAGAGAGUGUGCAC	21	miR156	mismatch	1
AGACAGAAGAGAGUGAGCACA	21	miR156	mismatch	1
CUGACAGAAGAGAGUGAGCU	20	miR156	mismatch	1
CUGAUAGAAGAGAGUGAGCAC	21	miR156	mismatch	1
CUGACAGAAGAGACUGAGCAC	21	miR156	mismatch	1
UGACAGAAUAGAGUGAGCACA	21	miR156	mismatch	1
UGACAGAAGAGAAUGAGCACA	21	miR156	extra	0
UGACAGAAGAGAGUGAGCGU	20	miR156	mismatch	1
UGACAGAAGAGAGGGAGCACC	21	miR156	extra	0
UGACAGGAGAGAGCGAGCAC	20	miR156	mismatch	1
UGCCAGAAGAGCGUGAGCAC	20	miR156	mismatch	2
UGACAGAAUAGAGCGAGCAC	20	miR156	mismatch	1
UGACAGAAGAUAGAGAGCACUU	22	miR156	extra	0
UGACCGACGAGAGUGAGCAC	20	miR156	mismatch	2
UGACAGAAAAGAGUGAGCACA	21	miR156	mismatch	1
UGACAGAAGAGAGGGUGCAC	20	miR156	mismatch	1
UUGACAGAAGAUAGACAGAAC	21	miR156	mismatch	2
UGACUGAAGAGAGUGAGCACA	21	miR156	mismatch	1
AAUUGACAGAAGAGAGCGAGCAC	23	miR156	extra	1
UUGACAGAAGAUAAAGAGCAA	21	miR156	mismatch	1
UUGACAGAAGAUAGAGUGAAC	21	miR156	mismatch	2
UGACAGAAGAGAGUGCGCGC	20	miR156	mismatch	2
UGACAGAAGAGAGUGUGCUC	20	miR156	mismatch	2
UUGACAGAAGAGAGUGAGGCC	21	miR156	mismatch	2
UGACAGAAGAGAGUGUGCCC	20	miR156	mismatch	2
UGACAGAAGAGAGUGAGAACC	21	miR156	mismatch	1
UUGACAGAAGAGAGUGAGCAUA	22	miR156	extra	0
UGGCAGAAGAGAGUGAGCAU	20	miR156	mismatch	1
UUGACAGAAGAUAGAGAUAAC	21	miR156	mismatch	2
GACAGAAGAUAGAGAGCACA	20	miR156	shifted	0
UUGACAGAAGAUAGAGGGCGC	21	miR156	mismatch	1
UCACAGAAGAUAGAGAGCAC	20	miR156	shifted	0
UGCCAGAAGAGAGUGAGCAU	20	miR156	mismatch	1
CGACAGAAGAGAGGGAGCAC	20	miR156	mismatch	1
UUGACAGAAGAGAGGGAGCUC	21	miR156	mismatch	1
UUGACAGAAGAUAGAGCGUAC	21	miR156	mismatch	2
UGACAGAAGGUAGAGAGCAC	20	miR156	mismatch	1
UUGACAGAAGAGAGUGAGCAUUU	23	miR156	mismatch	1
UGACAGAAGAGAGUGAGGGC	20	miR156	mismatch	2
UGACAGAAGAGAGAGAGCUC	20	miR156	mismatch	1
UGACAUAAGAGAGUGAGCCC	20	miR156	mismatch	2
UUGAAAGAAGAGAGUGAGCAA	21	miR156	mismatch	2
UUGACAGAAGAUAGAGAGAACU	22	miR156	mismatch	1
UGCCAGAAGCGAGUGAGCAC	20	miR156	mismatch	2
UUGACAGAAGAGAGUGGGAAC	21	miR156	mismatch	2
UUGAAAGAAGAUAGAGAGCAG	21	miR156	mismatch	1
UGACCGAAGAGAGCGAGCAC	20	miR156	mismatch	1
UGACAGAAGAGAGUUAGAAC	20	miR156	mismatch	2
UUGACAGAAGAGAGUGGGCCC	21	miR156	mismatch	2
UGACAGAAGAGAGUGCGCAG	20	miR156	mismatch	2
UGACAGAAGAGAGUGAAAAC	20	miR156	mismatch	2
UUGACAGAAGAUCGAGAGAAC	21	miR156	mismatch	2
UGACGGAAGAGAGUGAGCAU	20	miR156	mismatch	1
UUGACAGAAGAUAGAGAGCCG	21	miR156	extra	0
UUGACCGAAGAUAGAGCGCAC	21	miR156	mismatch	2
UUGACAGAAGAGAGGGAGCAG	21	miR156	extra	0
UUGACAGACGAUAGAGCGCAC	21	miR156	mismatch	2
UUGACAGAAGAGGGUGAGCCC	21	miR156	mismatch	1
UUGACAGAAGAGAGUGAUUU	20	miR156	mismatch	2
UUGACAGAAGAGCGUGAUCAC	21	miR156	mismatch	2
UUGACAGCAGAGAGUGCGCAC	21	miR156	mismatch	2
UUGACAGAAGAGAGUGAGCCG	21	miR156	mismatch	2
UGACAGAAGAUCGAGAGCAC	20	miR156	mismatch	1
UUGACAGAAGAUAGAGUGCAU	21	miR156	mismatch	1
UUGAAAGAAGAUAGAGAGGAC	21	miR156	mismatch	2
UGACAGAAGAGAUAGAGCAC	20	miR156	mismatch	1
UGACAGAAGAGAGGAAGCAC	20	miR156	mismatch	1
CUGACAGAAGAUAGAGAACAC	21	miR156	mismatch	1
UGACAGAAGAUAGUGAGCAU	20	miR156	mismatch	1
UUGACAGAAGAGAGUGGGCAA	21	miR156	mismatch	2
UGGCAGAAGAGAGUGAGCAA	20	miR156	mismatch	2
UGACAGAAGAGAGUUAGCAU	20	miR156	mismatch	1
UUGACAGAAGAUAGCGACCAC	21	miR156	mismatch	2
UUGACAGAAGAUAGACCGCAC	21	miR156	mismatch	2
UUGACAGAAGAUCGACAGCAC	21	miR156	mismatch	2
UUACAGAAGAGAGUGAGCAU	20	miR156	mismatch	1
UUGACAGAAGAGAGUGCGCA	20	miR156	mismatch	1
UGACAGAAGAGAGUCACCAC	20	miR156	mismatch	2
UUGACAGCAGAUAGAGAGCAA	21	miR156	mismatch	1
UUUGACAGAAGAUAGAGAGCAC	22	miR156	ident	0
UUGACAGAAGAUCGAGAGCAA	21	miR156	mismatch	1
UUGACAGAAGAUAGAGGGCCC	21	miR156	mismatch	1
UGACCGAAGAGAGAGAGCAC	20	miR156	mismatch	1
UUGACAGAAGAUAGAGAGCACUAA	24	miR156	extra	1
UUGAAAGAAGAUAGAGAGCGC	21	miR156	mismatch	1
UUGAAAGAAGAUAGAGAACAC	21	miR156	mismatch	2
UUGACAGAAGAUAGAGAGUGC	21	miR156	mismatch	1
UUGAAAGAAGAUAGAGAGCACU	22	miR156	mismatch	1
UGCUCACUGCUCUAUCUGUCAC	22	miR156	shifted	0
UUGACGGAAGAUAGAGAGCAU	21	miR156	mismatch	1
GCUCACUGCUCUAUCUGUCACC	22	miR156	ident	0
GACUGACAGAAGAGAGUGAGCAC	23	miR156	extra	1
UGACAGAAGGGAGUGAGCACA	21	miR156	mismatch	1
UUGACAGAAGAGAGCUAGCAC	21	miR156	mismatch	1
UUGACAGCAGAGAGCGAGCAC	21	miR156	mismatch	1
UUGACAGAAGAGAUCGAGCAC	21	miR156	mismatch	1
CUGACGGAAGAGAGUGAGCAC	21	miR156	mismatch	1
GUGACAGAAGAGAGCGAGCAC	21	miR156	extra	0
UGACAGAAGAGAGUGAGCACUA	22	miR156	extra	0
UUGACAGAAGAUAGGGAGCCC	21	miR156	mismatch	1
UUGACAGAAGAUAGAUCGCAC	21	miR156	mismatch	2
UUGACAGAAUAGAGCGAGCAC	21	miR156	mismatch	1
CUGAAAGAAGAGAGUGAGCAC	21	miR156	mismatch	1
UUGACAGAAGAGUGUGAGCAU	21	miR156	mismatch	1
UGACAGAAGAGAGGGAGCAUA	21	miR156	extra	0
CAGACAGAAGAGAGUGAGCAC	21	miR156	mismatch	1
CUGACAGAAGAUAGAGAGCACU	22	miR156	extra	0
UGACAGAAGAGAGUGCUCAC	20	miR156	mismatch	2
UGACAGGAGAGAGUGAGCAU	20	miR156	mismatch	1
UGACAGGAGAGAGUGAGCCC	20	miR156	mismatch	2
GGACAGAAGAGAGUGCGCAC	20	miR156	mismatch	2
AUUGACAGAAGAGAGGGAGCAC	22	miR156	extra	0
CUGACAGAAGAUAGAGAGCACC	22	miR156	extra	0
UUGACAGAAGAUAUAGCGCAC	21	miR156	mismatch	2
UUGACAGAAGAUAUAGAGCCC	21	miR156	mismatch	1
UGAUAGAAGAGAGCGAGCAC	20	miR156	mismatch	1
UGACAGAAGAGUGUGAGCACA	21	miR156	mismatch	1
UGACAGAAGAGAGUGAGCACACA	23	miR156	extra	0
UGACAGAAGAGAGAGAGCACC	21	miR156	extra	0
UGACCGAAGAGCGUGAGCAC	20	miR156	mismatch	2
UGACAGAAGAGGGCGAGCAC	20	miR156	mismatch	1
UGACAGGAGAGAGGGAGCAC	20	miR156	mismatch	1
UGACAGAAGAGAGUGAGCACGAC	23	miR156	extra	1
UGACAGAAGAGAUUGCGCAC	20	miR156	mismatch	2
UGACAGAAGCGCGUGAGCAC	20	miR156	mismatch	2
UGACAGAAGAGAGUGAUCAU	20	miR156	mismatch	1
UGACCGAAGCGAGUGAGCAC	20	miR156	mismatch	2
UGACAGAAGAGAUUUAGCAC	20	miR156	mismatch	2
UGACAGAAGAGACUGCGCAC	20	miR156	mismatch	2
UUGACAGAAGCGAGCGAGCAC	21	miR156	mismatch	1
CUGACAGAAGAUAGGGAGCAC	21	miR156	mismatch	1
UGACCGAAGAGAGUGAUCAC	20	miR156	mismatch	2
UGCCCGAAGAGAGUGAGCAC	20	miR156	mismatch	2
UGAAAGAAGAGAGUGAGCCC	20	miR156	mismatch	2
UUGACAGAAGAGUGUGUGCAC	21	miR156	mismatch	2
UGCCAGAAGAGAGGGAGCAC	20	miR156	mismatch	1
CUGACAGAAGAGAGUGAGCC	20	miR156	mismatch	1
UGACAGAAGAGCGUGAUCAC	20	miR156	mismatch	2
UUGACAGAAGAUAGAGAGCAUC	22	miR156	extra	1
CUGACAGAAGAUAGAGAGCUC	21	miR156	mismatch	1
UUGACAGAAGAGCGUGCGCCC	21	miR156	mismatch	3
UGACAGAAGAGAGCGAGCCA	20	miR156	mismatch	2
UGACAGAAGAGAGCGAGACC	20	miR156	mismatch	2
UGACAGAAGAGAGUGAGCAGC	21	miR156	mismatch	1
UUGACAGAAGAUAGGGAGCAG	21	miR156	mismatch	1
UGACAGAAGAGAGUGGGCUC	20	miR156	mismatch	2
UGACAGAAGAGAGUGACCCC	20	miR156	mismatch	2
UGACAGAAGAGAGUGAGCAAUUU	23	miR156	mismatch	1
UGACAGAAGAGAGUGAGCAAAA	22	miR156	mismatch	1
UGACAGAAGAGAAUGAGCAA	20	miR156	mismatch	1
UGACAGAAGAGAGUGCGUAC	20	miR156	mismatch	1
UGACAGAAGAGCGUGCGCCC	20	miR156	mismatch	3
UGACAGAAGCGAGUGAUCAC	20	miR156	mismatch	2
UGACAGACGAGAGUGAGAAC	20	miR156	mismatch	2
UGACAGAAGAGAGUGGGGAC	20	miR156	mismatch	2
UUGACAGAAGAUAGCGAGGAC	21	miR156	mismatch	2
UGACAGAAGAGACUGAGCCC	20	miR156	mismatch	2
UUGACAGAAGAGAGUGCGCUC	21	miR156	mismatch	2
UUGACAGACGAGAGUGAGCCC	21	miR156	mismatch	2
UUGACAGAAGAUAGAGGGCUC	21	miR156	mismatch	1
UUGACAGAAGAGAGGGAGUAC	21	miR156	mismatch	1
UGACAGAAGAGAGUGCGACC	20	miR156	mismatch	3
UUGCCAGAAGAUAGAGCGCAC	21	miR156	mismatch	2
UGACAGCAGAGAGAGAGCAC	20	miR156	mismatch	1
UGACAGAAGAGAGUGCCCAC	20	miR156	mismatch	2
UGACAGAAGCGAGUGAGCAA	20	miR156	mismatch	2
UUGACAGAAGCGAGUGCGCAC	21	miR156	mismatch	2
UGACAGAAGAGGGUGAGCCC	20	miR156	mismatch	1
UUGACAGAAGAGCGUGAGGAC	21	miR156	mismatch	2
UUGACAGAAGAGAGUGAGACA	21	miR156	mismatch	3
AAUGACAGAAGAGAGCGAGCAC	22	miR156	extra	0
UUGACAGAAGAUAUUGAGCAC	21	miR156	mismatch	2
UUGACAGAAGAGGGUGCGCAC	21	miR156	mismatch	1
UUGACAGAAGAGAGUGUGCCC	21	miR156	mismatch	2
UUGACAGAAGAUAGAGCGCAG	21	miR156	mismatch	1
UGACAGAAGAGAGUAAGCAU	20	miR156	mismatch	1
UUGACAGAAGAUAGCGCGCCC	21	miR156	mismatch	2
UGACAGAAGAGAGUGAGUUC	20	miR156	mismatch	1
UGACAGAAGAGAGUCCGCAC	20	miR156	mismatch	2
UUGACCGAAGAUAGCGAGCAC	21	miR156	mismatch	2
UUACAGAAGAGAGUGAGCAA	20	miR156	mismatch	2
UUGACAGAAGAGAGUGAGAUC	21	miR156	mismatch	2
UGAAAGAAGAGAGUGAGCAG	20	miR156	mismatch	2
UUGACAGAAGAGUGUGAGAAC	21	miR156	mismatch	2
UGACAGACGAUAGAGAGCAC	20	miR156	mismatch	1
AGACAGAAGAUAGAGAGCAC	20	miR156	shifted	0
UUGACAGAAGCUAGAGAGCAA	21	miR156	mismatch	1
UUGACAGAAGAGUGUGCGCAC	21	miR156	mismatch	2
UUGACAUAAGAUAGAGAUCAC	21	miR156	mismatch	2
UUGACAGGAGAGAGAGAGCAC	21	miR156	mismatch	1
UUGACAGAAGAGAGUGAGGAG	21	miR156	mismatch	2
UUGACAGAAGAUAGAGUGCA	20	miR156	mismatch	1
UUGACAGAAGCUAGAGAGAAC	21	miR156	mismatch	2
UUGACAGAAGAUAGCGAGCGC	21	miR156	mismatch	1
UUGACAGCAGCUAGAGAGCAC	21	miR156	mismatch	2
UUGAAAGAAGAUAGAGACCAC	21	miR156	mismatch	2
UGACAGAAGAAAGAGAGCAC	20	miR156	ident	0
UUGAAAGAAGAGAGAGAGAAC	21	miR156	mismatch	2
UUGACAGAAGAGAGUGAUCCC	21	miR156	mismatch	2
UUGACAGAAGAUUGAGAGCUC	21	miR156	mismatch	1
UUGACAGAAGAUAGAGGGCAU	21	miR156	mismatch	1
UGACAGAAGAUAGUGAGAAC	20	miR156	mismatch	2
UUGACCGCAGAUAGAGAGCAC	21	miR156	mismatch	2
UUGAUAGAAGAUAGAGAGCAA	21	miR156	mismatch	1
UGACAGAAGAGAGUGAGCCUA	21	miR156	mismatch	1
UGACAGAAGAGAGUGCGCAUA	21	miR156	mismatch	1
GUUGACAGAAGAGAGUGAGCAC	22	miR156	ident	0
UUGACAGAAGAUAGAUUGCAC	21	miR156	mismatch	2
UGACAGAAGAGAGUGAGCACCA	22	miR156	extra	0
UUGACAGAAGAUAGGGAGCAU	21	miR156	mismatch	1
AGAUUGACAGAAGAGAGCGAG	21	miR156	mismatch	2
CUGACAGAAGAGAGUGAGCACAA	23	miR156	extra	0
UUGACAGAAGAUAUAGAUCAC	21	miR156	mismatch	2
CUGACAGAAGAGAGUGAGUAC	21	miR156	extra	0
CUGGCAGAAGAGAGUGAGCAC	21	miR156	mismatch	1
UUGACAUAAGAGAGCGAGCAC	21	miR156	mismatch	1
ACAGAAGAUAGAGAGCACUAA	21	miR156	mismatch	1
UUGACAGAAGAGAGCGAACAC	21	miR156	mismatch	1
CUGACGGAAGAUAGAGAGCAC	21	miR156	mismatch	1
UGACAGGAGAGAGUGAGCAA	20	miR156	mismatch	2
UUGAUAGAAGAGAGCGAGCAC	21	miR156	mismatch	1
UUGACAGAAGAGAGCCAGCAC	21	miR156	mismatch	1
UUGACAGAAGAGAGCGAGCACAA	23	miR156	extra	0
CUGACAUAAGAGAGUGAGCAC	21	miR156	mismatch	1
UUGACAGAAGAUAUAGAGAAC	21	miR156	mismatch	2
UUACAGAAGAGAGCGAGCAC	20	miR156	mismatch	1
UUGACGGAAGAGAGCGAGCAC	21	miR156	mismatch	1
UUGACAGAAGAUAGAUAACAC	21	miR156	mismatch	2
CUGACUGAAGAGAGUGAGCAC	21	miR156	mismatch	1
UUGACAGAAGAUACAGACCAC	21	miR156	mismatch	2
CUGACCGAAGAGAGUGAGCAC	21	miR156	mismatch	1
UGACAGAAGAGAGCGAGCACAA	22	miR156	extra	0
UCACAGAAGAGAGUGAGCACA	21	miR156	mismatch	1
CUGACAAAAGAGAGUGAGCAC	21	miR156	mismatch	1
UUGACAGAAGAUAAAGAGAAC	21	miR156	mismatch	2
UUGACAGAAGAUAGAGAGUCC	21	miR156	mismatch	1
UGACAGACGCGAGUGAGCAC	20	miR156	mismatch	2
UUGGCAGAAGAGAGCGAGCAC	21	miR156	mismatch	1
CUGACAGAAGAUCGAGAGCAC	21	miR156	mismatch	1
UGACAGAAGAGAUUGAGCAUA	21	miR156	mismatch	1
UAACAGAAGAGAGCGAGCAC	20	miR156	mismatch	1
UGACAGAAGAGAGUGAGUAUA	21	miR156	mismatch	1
AGACAGAAGAGAGCGAGCAC	20	miR156	mismatch	1
UGACAGCCGAGAGUGAGCAC	20	miR156	mismatch	2
UGACAGAAGUGAGUGAGCACA	21	miR156	mismatch	1
CUGACAGAAGAUAGAGUGCAC	21	miR156	mismatch	1
UGACAGAAGAGAGUGAGCACGG	22	miR156	extra	0
UGACAGAAGAUAGAGAGCACAAA	23	miR156	extra	1
UGACAGAAGAUACAGAGCAC	20	miR156	mismatch	1
CUGACAGAAGAUAGAGGGCAC	21	miR156	mismatch	1
UUGACAGAAGAGAUUGAGCAU	21	miR156	mismatch	1
UUGACAGAAGAUAGGGAGGAC	21	miR156	mismatch	2
UGACAGAAGGGAGUGAGCAU	20	miR156	mismatch	1
CUGAAAGAAGAUAGAGAGCAC	21	miR156	mismatch	1
CGACAGAAGAGAGUGAGCAA	20	miR156	mismatch	1
UUGACAGAAGAUAGAAAGCCC	21	miR156	mismatch	1
UUGACAGAAGAUAGAGAGCACCC	23	miR156	extra	0
UGACAGAAGAGAGUGCGCCU	20	miR156	mismatch	2
UUGACAGAAGAUAGUGAGCAU	21	miR156	mismatch	1
UGACAGAAGAUAGCGAGCACA	21	miR156	mismatch	1
UGACAGAAGAGAGUGCGCACU	21	miR156	mismatch	1
UUGACAGAAGAUAUAGAGCAA	21	miR156	mismatch	1
UUGACAGAAGAUAGAGAACCC	21	miR156	mismatch	1
UGACAGAAGAGAGUGAGCAUUA	22	miR156	mismatch	1
UUGACAGAAGCGAGUGAGCCC	21	miR156	mismatch	2
GGACAGAAGAGAGUGAGCCC	20	miR156	mismatch	2
UUGACAGAAGAGUGUGAGCUC	21	miR156	mismatch	2
UUGACAGAAGAGAGUGCGCAU	21	miR156	mismatch	1
CUGACAGAAGAUAGAUAGCAC	21	miR156	mismatch	1
UGACAGAAGAGAGUGCGCCCA	21	miR156	mismatch	2
CUGACAGGAGAUAGAGAGCAC	21	miR156	mismatch	1
UGACAGACGAGAGAGAGCAC	20	miR156	mismatch	1
GGGACAGAAGAUAGAGAGCAC	21	miR156	mismatch	1
CUGACAGACGAUAGAGAGCAC	21	miR156	mismatch	1
UGACAGAAGAGAGAUAGCAC	20	miR156	mismatch	1
UUGAAAGAAGAGAGGGAGCAC	21	miR156	mismatch	1
UGACAGCAGAGAGUUAGCAC	20	miR156	mismatch	2
UGACAGAAGAGAGUGAGCACGAA	23	miR156	extra	1
UGACAGCAGAGAGGGAGCAC	20	miR156	mismatch	1
GACAGAAGAGAGUGAGCACC	20	miR156	shifted	0
UGACAGAAGAGAGUGCGCCA	20	miR156	mismatch	3
UUGACAGAAGAUAGAGCCCAC	21	miR156	mismatch	2
UGACAGAAGAGCGUGAGCGC	20	miR156	mismatch	2
UUGACAGAAGAUAGAGCGCACU	22	miR156	mismatch	1
UUGACCGAAGAUAGAGAGCCC	21	miR156	mismatch	1
UUGACAGAAGAGAGUGCGGAC	21	miR156	mismatch	2
UGACAGAAGAGCGUGAGGAC	20	miR156	mismatch	2
UUGACAGAAGAGUGUGAGCCC	21	miR156	mismatch	2
UGACAGACGAGAGUGAUCAC	20	miR156	mismatch	2
UUGACAGCAGAGAGAGAGCAC	21	miR156	mismatch	1
UGACAGAAGAGAGUGAGCAUUUA	23	miR156	mismatch	1
UGAAAGAAGAGCGUGAGCAC	20	miR156	mismatch	2
CUGACAGAAGAGAGUGAGAAA	21	miR156	mismatch	2
UGACAGAAGCGAGGGAGCAC	20	miR156	mismatch	1
UUGACAGAAAAGAGAGAGCAC	21	miR156	mismatch	1
CUGACAGCAGAUAGAGAGCAC	21	miR156	mismatch	1
UGACAGAAGAGAGUGGGCAG	20	miR156	mismatch	2
UUGACAGAAGCUCGAGAGCAC	21	miR156	mismatch	2
UUGAAAGAAGAUAGAGAGUAC	21	miR156	mismatch	2
UGACAGAAGAGAGAGUGCAC	20	miR156	mismatch	1
UGAAAGAAGAGAGUGAGCAUA	21	miR156	mismatch	1
UUGACAGAAGAGAGUGAGAC	20	miR156	mismatch	2
UUGACAGAAGAGCGUGAGUAC	21	miR156	mismatch	1
UGACAGAAGAGAGCGCGCAA	20	miR156	mismatch	2
ACAGAAGAGAGUGAGCACAU	20	miR156	shifted	0
UUGACAGAAGAUAACGAGCAC	21	miR156	mismatch	2
ACUGACAGAAGAGAGUGAGCAU	22	miR156	shifted	0
UGACAGAAGAUAGAGAGCAUA	21	miR156	shifted	0
GGUGACAGAAGAGAGUGAGCAC	22	miR156	extra	0
UUGACAGAAGAGAGUGAACAA	21	miR156	mismatch	2
UGACAGAAGAGAGGGAGAAG	20	miR156	mismatch	1
UGACAGAAGAGAGUCAGAAC	20	miR156	mismatch	2
UGGACAGAAGAUAGAGAGCAA	21	miR156	mismatch	1
GUGACAGAAGAUAGAGAGCCC	21	miR156	mismatch	1
UUGACAGAAGAUAUCGAGCAC	21	miR156	mismatch	2
UGGCAGAAGAGAGAGAGCAC	20	miR156	mismatch	1
UUGACAGAAGAUAGAGAGCAUA	22	miR156	extra	1
UUGACAGAAGAGAGGGAGCA	20	miR156	extra	0
UUGACAGAAGAGAGUGAGCGU	21	miR156	mismatch	1
UUGACAGAAGAUAGAGGGUAC	21	miR156	mismatch	1
UUGACAGAAGAGAGUGCACAC	21	miR156	mismatch	2
UGACAUAAGAGAUUGAGCAC	20	miR156	mismatch	2
UUGACAGAAGAGAGUGAUAAC	21	miR156	mismatch	2
UUGACAGCAGAUAGAGAGAAC	21	miR156	mismatch	2
UUGACAGCCGAUAGAGAGCAC	21	miR156	mismatch	2
UUGACAGAAGAGAGUGACCCC	21	miR156	mismatch	2
UUGACAGAAGAGAGUGACAAC	21	miR156	mismatch	2
UUGACAGAAGAUAGAGAGGA	20	miR156	mismatch	1
UUGACAGAAGAUUGAGAGCAA	21	miR156	mismatch	1
UUGACAGAAGAUAGUGAGGAC	21	miR156	mismatch	2
UGACAGAAGAUAGAGAGCAUU	21	miR156	shifted	0
UGACAGAAGAGACUGACCAC	20	miR156	mismatch	2
UUGACAGAAGAGAUUGCGCAC	21	miR156	mismatch	2
UGACAGAAAAGAGUGAGCAA	20	miR156	mismatch	2
UUGCCAGAAGAUAGCGAGCAC	21	miR156	mismatch	2
UUGACAGAAGAGUGGGAGCAC	21	miR156	mismatch	1
UUGACAGAAGAGAGUGUGCAU	21	miR156	mismatch	1
UGACAGAAGAGAGAGAGCCA	20	miR156	mismatch	1
UUGACAGAAGAGAGUGAGUCC	21	miR156	mismatch	1
CUUACAGAAGAUAGAGAGCAC	21	miR156	mismatch	1
UUGACAGAAGAUAGCGAGUAC	21	miR156	mismatch	2
UGAUAGAAGAGAGUGAGCAA	20	miR156	mismatch	2
UUGAAAGAAGAUAGAGAGCUC	21	miR156	mismatch	1
UUGACAGAAGAUCGAGAUCAC	21	miR156	mismatch	2
UUGAAAGAAGAUAGCGAGCAC	21	miR156	mismatch	2
UGACGGAAGAGAGUGAGCAA	20	miR156	mismatch	2
UUGAAAGAAGAUAGAGAGAAA	21	miR156	mismatch	2
UUGAAAGAAGAUAGACAGCAC	21	miR156	mismatch	2
UUGACAGAAGAUAGAGAGCUG	21	miR156	extra	0
UUGACAGACGAUAGAGAGCAA	21	miR156	mismatch	1
UUGACAGAAGAUAGGGAGCGC	21	miR156	mismatch	1
UUUGACAGAAGAGAGUGAGCA	21	miR156	shifted	0
GCUCACUCCUCUUUCUGUCAGCC	23	miR156	mismatch	1
UUGACAGAAGAUAGGGAGCAA	21	miR156	mismatch	1
CUGACAGACGAGAGUGAGCAC	21	miR156	mismatch	1
UUGACGGAAGAUAGAGAGCUC	21	miR156	mismatch	1
UUGACGGAAGAUAGAGAGCAA	21	miR156	mismatch	1
UUGACGGAAGAUAGAGAGAAC	21	miR156	mismatch	2
CUGACAGAAGAUAGAGAGCACAA	23	miR156	extra	0
UUGACGGAAGAGAGAGAGCAC	21	miR156	mismatch	1
CUGACAGAAGAGAGUGACCAC	21	miR156	mismatch	1
UGACAGAGGAGAGCGAGCAC	20	miR156	mismatch	1
CUGACAGAAGAGAGUGAACAC	21	miR156	mismatch	1
CUGACAGAAGCGAGUGAGCAC	21	miR156	mismatch	1
UGACCGAAGAGAGUGAGCACA	21	miR156	mismatch	1
CUGCCAGAAGAGAGUGAGCAC	21	miR156	mismatch	1
UUGACAGAAGAUAGAUAGAAC	21	miR156	mismatch	2
UGACAGACGAGAGCGAGCAC	20	miR156	mismatch	1
UGACAGAAGAGAGAGAGCAUA	21	miR156	extra	0
UGACAUAAGAGAGCGAGCAC	20	miR156	mismatch	1
UUGACAGAAGAUAGAAAACAC	21	miR156	mismatch	2
CUUGACAGAAGAGAGCGAGCAC	22	miR156	extra	0
UGACAGAAGAGAGUGGGCGC	20	miR156	mismatch	2
UGUCAGAAGAGAGUGAGCACA	21	miR156	extra	0
UGGCAGAAGAGAGCGAGCAC	20	miR156	mismatch	1
CUGACAGAAGAGAGUGAGCACC	22	miR156	extra	0
UUGACAGAAGAGAGCGAGCACA	22	miR156	extra	0
UUGACAGAAGAGAGCGAGAAA	21	miR156	mismatch	2
UUGACAGAAGAUAGAAAUCAC	21	miR156	mismatch	2
UGACAGAAGAGCGUGAGCAUA	21	miR156	mismatch	1
GGACAGAAGAGAGUGAGGAC	20	miR156	mismatch	2
UGAGAGAAGAGAGUGAGCACA	21	miR156	mismatch	1
UCUGACAGAAGAUAGAGAGCAC	22	miR156	extra	0
CUGACAGAAGAUAGAGAGCGC	21	miR156	mismatch	1
CUGACAGAAGAGCGUGCGCAC	21	miR156	mismatch	2
UGACAGAAGACAGUGAGCACA	21	miR156	mismatch	1
AGACUGACAGAAGAGAGUGAGCAC	24	miR156	extra	2
UUAACAGAAGAGAGCGAGCAC	21	miR156	mismatch	1
UGACAGAAGAUAGAGAGAACA	21	miR156	mismatch	1
UGACAGACGAGAGUGAGCACA	21	miR156	mismatch	1
CUGACAGAAAAGAGUGAGCAC	21	miR156	mismatch	1
UGACAGAAUAGAGUGAGCAU	20	miR156	mismatch	1
CUGCCAGAAGAUAGAGAGCAC	21	miR156	mismatch	1
GGACAGAAGAGAGUGAGCGC	20	miR156	mismatch	2
UUGACAGAAGAUAGCUAGCAC	21	miR156	mismatch	2
UUGACAGAAGAUAGAGAUUUU	21	miR156	mismatch	2
UGACAGAAGAGAGUGAGCACAG	22	miR156	extra	0
UUGACAGAAGAGCGCGAGCCC	21	miR156	mismatch	2
UGACAGAAGAGAGUCAGCAA	20	miR156	mismatch	2
UUGACAGCAGAUCGAGAGCAC	21	miR156	mismatch	2
CUACAGAAGAGAGUGAGCAC	20	miR156	mismatch	1
CUGACAGAAGAGCGUGAGCCC	21	miR156	mismatch	2
UGACAGAAGAUAGAGAGCAAA	21	miR156	mismatch	1
AUUGACAGAAGAGAGUGAGCAA	22	miR156	mismatch	1
UGACAGAAGAGACUGAGCACC	21	miR156	mismatch	1
GGACAGAAGAGCGUGAGCAC	20	miR156	mismatch	2
UGACAGAAGAGAGUGAGCGCU	21	miR156	mismatch	1
CUGACAGAAGAUAUAGAGCAC	21	miR156	mismatch	1
UGACAGGAGAGAGAGAGCAC	20	miR156	mismatch	1
CCUGACAGAAGAGAGUGAGCAC	22	miR156	extra	0
UUGACAGAAGAUAGACAGCCC	21	miR156	mismatch	1
UGACAGAAGAGAGUACGCAC	20	miR156	mismatch	2
UGACAGAAGAGGGUGCGCAC	20	miR156	mismatch	1
GCUGACAGAAGAGAGUGAGCAC	22	miR156	extra	0
UGACAGAAAAGAGCGAGCAC	20	miR156	mismatch	1
CGACAGAAGAGAGUGAGCCC	20	miR156	mismatch	1
UUGACAGAAGAUCUAGAGCAC	21	miR156	mismatch	2
UUGACAGAAGAUAGCAAGCAC	21	miR156	mismatch	2
UUGACAGAAGAGAGUGAGCACG	22	miR156	extra	0
UGAUAGAAGAGAGUGAGCAU	20	miR156	mismatch	1
UUGAAAGAAGAUAGAGUGCAC	21	miR156	mismatch	2
UGACAGCAGAGAUUGAGCAC	20	miR156	mismatch	2
UGACAGAAGAGAGUGGGUAC	20	miR156	mismatch	1
UGACAGAAGAGAGUGAGCUUUU	22	miR156	mismatch	2
UGCUCACUUCUCUUUCUGUCAG	22	miR156	shifted	0
CUGACAGAAGAUAGCGAGCCC	21	miR156	mismatch	2
UGACCGAAGAGAGUGAGCAA	20	miR156	mismatch	2
UGACAGAAGAGAGUGAGUUU	20	miR156	mismatch	2
UUGCCAGAAGAUAGAGAGAAC	21	miR156	mismatch	2
UUGACAGCAGAGCGUGAGCAC	21	miR156	mismatch	2
UGACAGAGAAGAGUGAGCAC	20	miR156	mismatch	1
CAGAAGAGAGUGAGCACUGA	20	miR156	shifted	0
CUGACAGAAGAUAGAAAGCAC	21	miR156	mismatch	1
UUGAAAGAAGAUAGAGAGCAU	21	miR156	mismatch	1
UGACAGAAGAGAUUGAGCACC	21	miR156	mismatch	1
UUGACAGAAGAGAGAGAUCAC	21	miR156	mismatch	1
UGACAGAAGCGAGUGAGAAC	20	miR156	mismatch	2
UGACAGAAGAGAGUGAUGAC	20	miR156	mismatch	2
UUGACAGAAGAUAGGGAGUAC	21	miR156	mismatch	2
UUGACAGAAGAUACAGAGCAA	21	miR156	mismatch	1
UUGACAGAAGAUAGAGGGCAG	21	miR156	mismatch	1
UGGCAGAAGAGAGGGAGCAC	20	miR156	mismatch	1
UGACAGAAGAUAGAGCGCCC	20	miR156	mismatch	1
UUGACAGAAGAUAGAGAGCCCC	22	miR156	extra	1
UUGACAGAAGAUAGUUAGCAC	21	miR156	mismatch	2
UUGACAGAAGAGAGUGAGCACUUU	24	miR156	extra	0
UUGACAGACGAUAGAUAGCAC	21	miR156	mismatch	2
GGACAGAAGAGAGUGGGCAC	20	miR156	mismatch	2
UUGCCAGAAGAGCGUGAGCAC	21	miR156	mismatch	2
UUGACAGAAGAUAGAGAGGUC	21	miR156	mismatch	1
UGCCAGAAGAGAGAGAGCAC	20	miR156	mismatch	1
UUGACAGAAGAGAGUCAGCAU	21	miR156	mismatch	1
UUGACAGAAGCGCGUGAGCAC	21	miR156	mismatch	2
UUGACAGAAGAUAGAGAGCACCAA	24	miR156	extra	1
UUGACAGAAGAGAGUGAGGGC	21	miR156	mismatch	2
UUGACAGAAGAUAGCGGGCAC	21	miR156	mismatch	1
UGACAGAAGAGAAAGAGCAC	20	miR156	mismatch	1
UUGACAGAAGAGAGUGGGCAU	21	miR156	mismatch	1
AUUGACAGAAGAGAGAGAGCAC	22	miR156	extra	0
UGACCGAAGAGCGUGCGCAC	20	miR156	mismatch	3
UUGACAGAAGAUAGCGAGCAU	21	miR156	mismatch	1
UCGACAGAAGAGAGAGAGCAC	21	miR156	mismatch	1
ACUGACAGAAGAGAGUGAGCACA	23	miR156	extra	0
UUGACAGACGCUAGAGAGCAC	21	miR156	mismatch	2
UGACAGAAGAGUGCGAGCAC	20	miR156	mismatch	1
UUGACAGAAGAGAGUGAGCGA	21	miR156	mismatch	2
UGACAGCAGAGAGUGCGCCC	20	miR156	mismatch	3
UUGACAGAAGAUAGAGCGCCA	21	miR156	mismatch	1
UGACAGAAGAGCGUGACCAC	20	miR156	mismatch	2
AGACAGAAGAGAGUGAGCAU	20	miR156	mismatch	1
UUGACAGAAGAUAUAGAGCACU	22	miR156	mismatch	1
UUGACAGAAGAUAGAGGGCA	20	miR156	missing	0
UUGACAGAAGAGUGUGAGUAC	21	miR156	mismatch	1
UGACAGAAGAGAGGGAGCAGA	21	miR156	extra	0
UCUACAGAAGAUAGAGAGCAC	21	miR156	mismatch	2
UGACAGAAGAGAGCGCGAAC	20	miR156	mismatch	2
UGACAGAAGAGAAGGAGCAC	20	miR156	mismatch	1
UGACAGAGGAGAGUGAGCAA	20	miR156	mismatch	1
CUGAUAGAAGAUAGAGAGCAC	21	miR156	mismatch	1
UGACAGUAGAGAGCGAGCAC	20	miR156	mismatch	1
GGACAGAAGAGAGUGAGCAG	20	miR156	mismatch	2
GUGACAGAAGAUAGAGCGCAC	21	miR156	mismatch	1
UGACAGAAGGGAGUGAGCAA	20	miR156	mismatch	2
UGACAGAAGAGAAUGAGAAC	20	miR156	mismatch	1
UUGACAGAAGAUAGAGAGCAUAA	23	miR156	extra	1
UUGACAGAAGAUAGCGAGACC	21	miR156	mismatch	2
UUGACAGAAGCUAGAGAUCAC	21	miR156	mismatch	2
UUACAGAAGAGAGAGAGCAC	20	miR156	mismatch	1
UUGACAGAAGAGCGUGAGCGC	21	miR156	mismatch	2
AAUUGACAGAAGAGAGAGAGCAC	23	miR156	extra	0
UGACCGAAGAGAGUGAGCAU	20	miR156	mismatch	1
UUGACAGAAGAGAGUGAGCUA	21	miR156	mismatch	2
UGACAGAAGAGACGGAGCAC	20	miR156	mismatch	1
UGGACAGAAGAGAGUGCGCAC	21	miR156	mismatch	2
UGACAGAAGUUAGAGAGCAC	20	miR156	mismatch	1
UGACAGAAGAGACUGAGAAC	20	miR156	mismatch	2
UUGACAGAAGAGAGUGAUCAA	21	miR156	mismatch	2
UGAAAGAAGAGAGUGAACAC	20	miR156	mismatch	2
UUGACCGACGAUAGAGAGCAC	21	miR156	mismatch	2
UUGAUAGAAGAUAGAGAGCA	20	miR156	mismatch	1
CUGACAGAAGAUAGACAGCAC	21	miR156	mismatch	1
UGACAGAAGAGAGAGAGACC	20	miR156	mismatch	2
GUGACAGAAGAUAGAGAGAAC	21	miR156	mismatch	1
UGACAGAAGAGGGAGAGCAC	20	miR156	mismatch	1
UGACAGCAGAUAGUGAGCAC	20	miR156	mismatch	2
UGACAGAAGAUAGAGAGACC	20	miR156	mismatch	1
UUGACAGAAGAGAUUGAGCCC	21	miR156	mismatch	2
UUGACAGAAGAUAGAGCGAAA	21	miR156	mismatch	2
UUGACAGAAGAUGGAGAGAAC	21	miR156	mismatch	1
UGAUAGAAGAGAGUGAGAAC	20	miR156	mismatch	2
UUGAUAGAAGAUAGAGAGAAC	21	miR156	mismatch	2
UUGACAGAAGAUAGAGAGCGG	21	miR156	extra	0
UUGACAGAAGAGAGAGAGGAA	21	miR156	mismatch	2
UUGACAGAAGAGAGUGUGAAC	21	miR156	mismatch	2
UUGAAAGAAGAUAGAUAGCAC	21	miR156	mismatch	2
UUGCCAGAAGAGAGUGAGCAU	21	miR156	mismatch	1
UUGGCAGAAGAUAGAGAGCCC	21	miR156	mismatch	1
UGACAGAAGAUAGCGAGAAC	20	miR156	mismatch	2
UUGACAGAAGAGUGUGAGCAA	21	miR156	mismatch	2
UUGACAGAAGAUCGAGAGCAU	21	miR156	mismatch	1
UCGACAGAAGAUAGAGAGCA	20	miR156	mismatch	1
UUGAAAGAAGAUAGAGGGCAC	21	miR156	mismatch	1
UGCUCACUGCUCUAUCUGUCACC	23	miR156	extra	0
UUGACAGAAGAUAUAUAGCAC	21	miR156	mismatch	2
UUGACGGAAGAUAGAGAGCACU	22	miR156	mismatch	1
UGACAGAAGAUAGUGAGCACU	21	miR156	mismatch	1
CUGACAGCAGAGAGUGAGCAC	21	miR156	mismatch	1
CUGACAGAAGAGAGUCAGCAC	21	miR156	mismatch	1
UGACGGAAGAUAGAGAGCACA	21	miR156	mismatch	1
CUGACAGAGGAGAGUGAGCAC	21	miR156	extra	0
GCUCACUUCUCUCUCUGUCAGC	22	miR156	ident	0
UGACAGAAGAGAGUGAGCUUU	21	miR156	mismatch	2
CUGACAGAAGAGCGCGAGCAC	21	miR156	mismatch	1
UGACAGAAGAGAGUGAGGAUA	21	miR156	mismatch	1
UUGACAGAAGAUAUAGAACAC	21	miR156	mismatch	2
CUGACAGAAUAGAGUGAGCAC	21	miR156	mismatch	1
UUGACAGAAGAUAUAGUGCAC	21	miR156	mismatch	2
UUGACAGAGGAGAGCGAGCAC	21	miR156	mismatch	1
CUAACAGAAGAGAGUGAGCAC	21	miR156	mismatch	1
UGACAGAAGAGAGUGAGCAUUUUU	24	miR156	mismatch	2
UUGACAGAAGAUACAGUGCAC	21	miR156	mismatch	2
UGACGGAAGAGAGCGAGCAC	20	miR156	mismatch	1
UUGACAGAAGAUAAAGAACAC	21	miR156	mismatch	2
CUGACAGAAGAGAAUGAGCAC	21	miR156	extra	0
CUGACACAAGAGAGUGAGCAC	21	miR156	mismatch	1
UGCUCACUGCUCUUUCUGUCAUC	23	miR156	extra	0
CUCACAGAAGAGAGUGAGCAC	21	miR156	mismatch	1
UGCCAGAAGAGAGCGAGCAC	20	miR156	mismatch	1
UUGACAGAAGAUAGAGUUCAC	21	miR156	mismatch	2
UGACAUAAGAGAGUGAGCAU	20	miR156	mismatch	1
UUGACAGAAGAGGGUGGGCAC	21	miR156	mismatch	1
UCUGACAGAAGAGAGUGAGCA	21	miR156	shifted	0
UGACAGAAGGGAGCGAGCAC	20	miR156	mismatch	1
UGACACAAGAGAGCGAGCAC	20	miR156	mismatch	1
UUGACAGAAGAUAGUGAGCA	20	miR156	mismatch	1
UGACAGAAGAGAGUGAGCAUUC	22	miR156	mismatch	1
UUGACAGAAGAUAGAUAGUAC	21	miR156	mismatch	2
AUUGACAGAAGAGAGUGAGCCC	22	miR156	mismatch	1
UGACAGAACAGAGUGAGCAU	20	miR156	mismatch	1
UGACAGAAGAGAGUGAGCACUAA	23	miR156	extra	0
CUGACAGAAGAUAGAGAGUAC	21	miR156	mismatch	1
UGACAGAAGAGAGUGAGCAUG	21	miR156	mismatch	1
UGACAGAAGAGCGUGAGCACC	21	miR156	mismatch	1
CGACAGAAGAGAGUGCGCAC	20	miR156	mismatch	1
ACUGGCAGAAGAGAGUGAGCA	21	miR156	mismatch	1
UGACAGAAGAGAGUCAGCCC	20	miR156	mismatch	2
UUGACAGAAGAUAGAGACCUC	21	miR156	mismatch	1
UUGACAGAAGAUAGGGGGCAC	21	miR156	mismatch	1
AUCUUGACAGAAGAGAGUGAGCAC	24	miR156	extra	1
UUGACAGAAGAGAGUGAGCAAU	22	miR156	mismatch	1
UUGACAGAAGAUAUAGAGCA	20	miR156	mismatch	1
CUGACAGAGGAUAGAGAGCAC	21	miR156	mismatch	1
CUGACAGAAGAGAGCGCGCAC	21	miR156	mismatch	1
UUGACUGAAGAGAGCGAGCAC	21	miR156	mismatch	1
UGACAGAAGAGAGUCAGCAU	20	miR156	mismatch	1
CUGACAGAAGAGAGAGCGCAC	21	miR156	mismatch	1
CGACAGAAGAGAGUGAGAAC	20	miR156	mismatch	1
UUGACAGAAGAUAGGGAGCUC	21	miR156	mismatch	1
UUGACAGAAGAUAAAGAGCCC	21	miR156	mismatch	1
UUGACAGAAGAGAGUGAAUUU	21	miR156	mismatch	3
UGACAGAAGAGCUUGAGCAC	20	miR156	mismatch	2
UGACAGAAGAGGGGGAGCAC	20	miR156	mismatch	1
AUUGACAGAAGAGAGCGAGC	20	miR156	shifted	0
UGACAGAAGAGAGUGAGCCCU	21	miR156	mismatch	1
UGACAGAAGAGAGUGAGCACUAU	23	miR156	extra	0
UUGACAGAAGAUACAGAGCCC	21	miR156	mismatch	1
UGACAGAAGAGAGUGAGCACAAC	23	miR156	extra	0
UGCCAGACGAGAGUGAGCCC	20	miR156	mismatch	3
CGACAGAAGAGCGUGAGCAC	20	miR156	mismatch	1
GGACAGAAGAGACUGAGCAC	20	miR156	mismatch	2
UGACUGAAGAGAGCGAGCAC	20	miR156	mismatch	1
UUGACAGAAGAGCGUUAGCAC	21	miR156	mismatch	2
UUGACAGAAGAGGGUGAGGAC	21	miR156	mismatch	1
UGACAGAAGAGAGUGAGCACGGU	23	miR156	extra	1
CAUGACAGAAGAGAGUGAGCAC	22	miR156	extra	0
UGACAGAAGAGAGUGAGCAAUU	22	miR156	mismatch	1
UUGACAGAAGAGAGUGGGCGC	21	miR156	mismatch	2
UGACAGAACAGAGCGAGCAC	20	miR156	mismatch	1
UGACAGAAGUGAGCGAGCAC	20	miR156	mismatch	1
UUGUUGACAGAAGAUAGAGAG	21	miR156	mismatch	1
CUGACAGAAGAUAAAGAGCAC	21	miR156	mismatch	1
UGACAGAAGAGCGUGGGCAC	20	miR156	mismatch	2
UGACAGAAGAGAUUGAGCACU	21	miR156	mismatch	1
CCGACAGAAGAUAGAGAGCAC	21	miR156	mismatch	1
UGACAGAAGAGAGUGAUCAG	20	miR156	mismatch	2
AGACAGAAGAGAGUGAGCAA	20	miR156	mismatch	2
ACUGACAGAAGAGCGUGAGCA	21	miR156	mismatch	1
UUGACAGAAGAGAGGGUGCAC	21	miR156	mismatch	1
UUGACAGAAGAGAGUGAGCACGGU	24	miR156	extra	1
UGACCGACGAGAGUGAGCCC	20	miR156	mismatch	3
UGACAGAAGAUAGGGAGCACA	21	miR156	mismatch	1
UUGACAGAAGAUCGAGAGGAC	21	miR156	mismatch	2
UUGACAGAAGAUAGCGAGCAG	21	miR156	mismatch	1
UGACAGAAGAGAGUGAGCACCAAA	24	miR156	extra	2
UCUGACAGAAGAGAGUGAGCACA	23	miR156	extra	0
UGACAGAAGAGAGUUAGCAA	20	miR156	mismatch	2
UGACAGAAGCGAUUGAGCAC	20	miR156	mismatch	2
AGACAGAAGAGAGGGAGCAC	20	miR156	mismatch	1
UGACAGAAGAGAGCGAGCAUU	21	miR156	mismatch	1
UGACAGAACAGAGUGAGCACA	21	miR156	mismatch	1
UGACAGAAGAGGGUGAGCAA	20	miR156	mismatch	1
UGACAGAAGAUAGAGAGCACG	21	miR156	extra	0
UGACAGGAGAGAGUGGGCAC	20	miR156	mismatch	2
UGACAGACGAGAGUGAGCAU	20	miR156	mismatch	1
UGAUAGAAGAGAGGGAGCAC	20	miR156	mismatch	1
UUGACCGAAGAGAGUGAGCCC	21	miR156	mismatch	2
UUGACAGAAGAUAGAGAGCG	20	miR156	extra	0
UGGCUGACAGAAGAGAGUGAG	21	miR156	mismatch	1
UUGACAGAAGAUAGUGAUCAC	21	miR156	mismatch	2
UAACAGAAGAGAGUGAGCAA	20	miR156	mismatch	2
UUGACAGAAGAUACAGAGAAC	21	miR156	mismatch	2
UGCCAGAAGAGAGUGGGCAC	20	miR156	mismatch	2
UUGACAGAAGAGCGUGAGCA	20	miR156	mismatch	1
UUGACAGAAGAGAGUGAUUUUU	22	miR156	mismatch	3
UUGAAAGAAGAGAGUGAGCAU	21	miR156	mismatch	1
AUGACAGAAGAGCGUGAGCAC	21	miR156	mismatch	1
UGACAGAAGAGAGUGAGCAUUAU	23	miR156	mismatch	1
UUGCCAGAAGAGAGUGAGCCC	21	miR156	mismatch	2
UGACAGAAGAGCGUGAGACC	20	miR156	mismatch	3
UUGACAGAAGAUAGAGACGAC	21	miR156	mismatch	2
UUGACAGAAGAGAGUGAGUAA	21	miR156	mismatch	1
UUGACAGAAGAGACUGAGCAU	21	miR156	mismatch	1
UGACAGAAGAGAGAGAGUAC	20	miR156	mismatch	1
UUGCCAGAAGAUAGAGAGCAA	21	miR156	mismatch	1
UGACAGAAGAGAGUGAGACCA	21	miR156	mismatch	2
UUGACCGAAGAUAGAGAUCAC	21	miR156	mismatch	2
UGCCAGAAGAGAGUGCGCCC	20	miR156	mismatch	3
ACAGAAGAGAGUGAGCACACA	21	miR156	shifted	0
UGACAGAAGAGAGUGAACAU	20	miR156	mismatch	1
CUGACAGAAGAGAGUGCGAAC	21	miR156	mismatch	2
UGACCUAAGAGAGUGAGCAC	20	miR156	mismatch	2
UUGACAGAAGAUCGAGCGCCC	21	miR156	mismatch	2
UGCCAGAAGAGAGUUAGCAC	20	miR156	mismatch	2
GUGACAGAAGAUAGAUAGCAC	21	miR156	mismatch	1
UUGACAGAAGAGAUGGAGCAC	21	miR156	mismatch	1
UUACAGAAGAGAGUGCGCAC	20	miR156	mismatch	2
UGACAGAAGAGAGUGUUCAC	20	miR156	mismatch	2
UGACAGAAUAGAGUGAUCAC	20	miR156	mismatch	2
UGACAGAAGAGAAUGCGCAC	20	miR156	mismatch	1
UGACAGAAUAUAGAGAGCAC	20	miR156	mismatch	1
UUGACAGAAGAUCGAGAGCA	20	miR156	mismatch	1
UUGACAGAAGAUAGAGAGCUUU	22	miR156	extra	1
UUGAAAGAAGAGAGUGAGCA	20	miR156	mismatch	1
UUGACAGAAGAGAUUGAGCA	20	miR156	mismatch	1
AGACAGAAGAGAGUGAGAAC	20	miR156	mismatch	2
UUGACAGAAGAGGGUGAGCAA	21	miR156	mismatch	1
GAUUGACAGAAGAGAGCGAGCAC	23	miR156	extra	1
UGAAAGAAGAGAGUGACCAC	20	miR156	mismatch	2
UGACAGAAGAGAAUGAGCAU	20	miR156	mismatch	1
UGAUAGAAGAGAGUGAGCCC	20	miR156	mismatch	2
UUGACAGAAGCGAGAGAGCAC	21	miR156	mismatch	1
UUGCCAGACGAUAGAGAGCAC	21	miR156	mismatch	2
UUGACAGAAGAGAAAGAGCAC	21	miR156	mismatch	1
CUGACAGAAGAGAGGGAGCA	20	miR156	extra	0
UGACAGAAGAGAGUGCGCCCC	21	miR156	mismatch	2
UGACAGAAGAGAGAGAGCAAA	21	miR156	mismatch	1
UGACAGAAGAGCGUGAGCAG	20	miR156	mismatch	2
UUGACAGAAGAGGGUGAGCGC	21	miR156	mismatch	1
UGACUGAAGAUAGAGAGCAC	20	miR156	mismatch	1
UGACAGAAGAGAGUGUGCAG	20	miR156	mismatch	2
UUGCCAGAAGAGAGAGAGCAC	21	miR156	mismatch	1
UUGGCAGAAGAGAGAGAGCAC	21	miR156	mismatch	1
UGACAGAAGAGGGUGAGAAC	20	miR156	mismatch	1
UUGACAGAAGAUAGCGAACAC	21	miR156	mismatch	2
CGACAGAAGAGAGAGAGCAC	20	miR156	mismatch	1
UGACAGAAGAGAGUCAGCAG	20	miR156	mismatch	2
UUGAUAGAAGAGAGAGAGCAC	21	miR156	mismatch	1
UUGCCAGAAGCUAGAGAGCAC	21	miR156	mismatch	2
GAUCUGACAGAAGAGAGUGAGCAC	24	miR156	extra	2
UGACAUAAGAGAGAGAGCAC	20	miR156	mismatch	1
AUGACAGAAGAGAGUGCGCAC	21	miR156	mismatch	1
AGACAGAAGAGAGAGAGCAC	20	miR156	mismatch	1
UUGACAGAAGAUAGAGAGCAAUU	23	miR156	extra	1
UUGACAGAAGAUGGAGCGCAC	21	miR156	mismatch	1
UGACAGAAGAGCGUCAGCAC	20	miR156	mismatch	2
UGACAGAAGAGAGUGCUCCC	20	miR156	mismatch	3
UUGACAGCAGAUAGAGAUCAC	21	miR156	mismatch	2
UUGACAGAAGAUAGUGAACAC	21	miR156	mismatch	2
UUGACAGAAGAUAGUGAGUAC	21	miR156	mismatch	1
UGACAGAAGAGUGUGAGCAU	20	miR156	mismatch	1
UUGACAGAAGAUAGAGAGCACGGC	24	miR156	extra	1
GGGACAGAAGAGAGUGAGCAC	21	miR156	mismatch	1
UGACAGAAGAUAGAGAGAAA	20	miR156	mismatch	1
UAACAGAAGAGAGUGAGCAU	20	miR156	mismatch	1
UUGACAGAAGAUAGAGAGCAAAA	23	miR156	extra	1
UUGACAGACGAGAGUGAGCAA	21	miR156	mismatch	2
UUGACAGAAGAUAGAGAGGACU	22	miR156	mismatch	1
UGGACAGAAGAUAGAGUGCAC	21	miR156	mismatch	2
UUGACAGAAGAGCGAGCGCAC	21	miR156	mismatch	2
UGACAGAAGAGAGCGAGCACUU	22	miR156	extra	0
UGGAAAGAAGAUAGAGAGCAC	21	miR156	mismatch	2
UGACCGAAGAGAGGGAGCAC	20	miR156	mismatch	1
CUUGACAGAAGAUAGAGAGCCC	22	miR156	extra	0
UUGACAAAAGAGAGAGAGCAC	21	miR156	mismatch	1
UGACAGAAGAUAGCGCGCAC	20	miR156	mismatch	2
UUGACCGAAGAGAGAGAGCAC	21	miR156	mismatch	1
GUGACCGAAGAUAGAGAGCAC	21	miR156	mismatch	1
UUGACAGAAGAUGGAGAGCCC	21	miR156	mismatch	1
UUGACAGAAGAUAGAGAGAACC	22	miR156	mismatch	1
UUGACAGAAGAGAGUGAACCC	21	miR156	mismatch	2
UUGACAGAAGAUAGAGGACAC	21	miR156	mismatch	1
UUGACAGAAGAGAGUGAAUUUU	22	miR156	mismatch	3
UUGACAGACGAUAGAGAGAAC	21	miR156	mismatch	2
UGAAAGAAGAGAGAGAGAAC	20	miR156	mismatch	2
UGACGGAAGAGAGAGAGCAC	20	miR156	mismatch	1
UUGACAGCAGAUACAGAGCAC	21	miR156	mismatch	2
GUGACAGAAGAUAGAGAGCAU	21	miR156	mismatch	1
UGACAGCAGAGAGUGAGCAG	20	miR156	mismatch	2
UUGACAGAAGAUAGAGAACAU	21	miR156	mismatch	1
AUGACAGAAGAGAGGGAGCAC	21	miR156	extra	0
UUGACAUAAGAUCGAGAGCAC	21	miR156	mismatch	2
UGACAGAAAAUAGAGAGCAC	20	miR156	mismatch	1
UUGACAGCAGAUAGACAGCAC	21	miR156	mismatch	2
UUGACAGAAGAUUGUGAGCAC	21	miR156	mismatch	2
UUGACAGAAGAUAGAUAGCCA	21	miR156	mismatch	1
UUGACAGAAGACAGAGAGCAA	21	miR156	mismatch	1
UUGACAGACGAGAGUGAGCAU	21	miR156	mismatch	1
UGGACAGAAGAUAGAGCGCAC	21	miR156	mismatch	2
UUGACACAAGAGAGAGAGCAC	21	miR156	mismatch	1
UUGACAGAAGAUAGAGAGCACUAG	24	miR156	extra	1
UUGCCAGAAGAUAGAGAGCA	20	miR156	mismatch	1
CUGGCAGAAGAGAGUGAGCA	20	miR156	mismatch	1
UUGACGGAAGAUAGAGAGCCC	21	miR156	mismatch	1
UUGACGGAAGAUAGAGCGCAC	21	miR156	mismatch	2
GCUCACUUCUCUCUCUGUCGGC	22	miR156	mismatch	1
GCUCACUCCUCUUUCUGUCAGC	22	miR156	mismatch	1
UUGACGGAAGAUAGAGAGCGC	21	miR156	mismatch	1
UUGACGGAAGAUAGAGGGCAC	21	miR156	mismatch	1
UUGACGGAAGAUAGGGAGCAC	21	miR156	mismatch	2
UUGACGGAAGAUAGUGAGCAC	21	miR156	mismatch	2
UUGACGGAAGAUAGAGUGCAC	21	miR156	mismatch	2
UUGACAGAAGAUAAAAAGCAC	21	miR156	mismatch	2
UUGUCAGAAGAGAGCGAGCAC	21	miR156	mismatch	1
GCUCACUGCUCUUUCUGUCAUC	22	miR156	ident	0
UUGACAGAAGAUAGAUACCAC	21	miR156	mismatch	2
ACUGACAGAAGAGAGUGAGCU	21	miR156	mismatch	1
UGACAGAAGAGAGUGAGCCUC	21	miR156	mismatch	2
UGACAGAAGAGAGUGAGCACCC	22	miR156	extra	0
UGACAGGAGAGAGUGAGAAC	20	miR156	mismatch	2
UUGACAGGAGAGAGCGAGCAC	21	miR156	mismatch	1
CGGACAGAAGAGAGUGAGCAC	21	miR156	mismatch	1
UUGACGGAAGAUAGAUAGCAC	21	miR156	mismatch	2
UUGACGGAAGAUAUAGAGCAC	21	miR156	mismatch	2
CUGACAGAAGGGAGUGAGCAC	21	miR156	mismatch	1
UAGACAGAAGAGAGCGAGCAC	21	miR156	mismatch	1
UGGACAGAAGAGAGCGAGCAC	21	miR156	mismatch	1
UUGACAGAAAAGAGCGAGCAC	21	miR156	mismatch	1
CUGUCAGAAGAGAGUGAGCAC	21	miR156	extra	0
UUGACGGAAGAUAGAGAGCAG	21	miR156	mismatch	1
UUGACAGAAGAUAGAUAGCUC	21	miR156	mismatch	1
UUGACAGAAGGGAGCGAGCAC	21	miR156	mismatch	1
UGACAAAAGAGAGUGAGCACA	21	miR156	mismatch	1
UGACAGAAGAGAGUGCGCAUC	21	miR156	mismatch	2
CUGACAGAAGAAAGUGAGCAC	21	miR156	extra	0
UGACAGGAGAGAGUGCGCAC	20	miR156	mismatch	2
UUGACAGAAGAGAGCGCGCCC	21	miR156	mismatch	2
UUGACGUAAGAUAGAGAGCAC	21	miR156	mismatch	2
UUGACAGAAGAGAGCGAGCCA	21	miR156	mismatch	2
AACUGACAGAAGAUAGAGAGCAC	23	miR156	extra	0
CGACAGAAGAGAGUGAGCAUA	21	miR156	ident	0
GCUCAUUUCUCUUUCUGUCAGC	22	miR156	mismatch	1
CUGAGAGAAGAGAGUGAGCAC	21	miR156	mismatch	1
UUGACAGAAGAUAGGGAGCACC	22	miR156	mismatch	1
UUGACAGAAGAGAGAGAGCACA	22	miR156	ident	0
CUGACAGAAGAGAGUGCGCCC	21	miR156	mismatch	2
UUGACAGAAGAGGGUGAGCAU	21	miR156	mismatch	1
UGACAGAAGAGAGUGAGCACUUUU	24	miR156	extra	1
UUGACAGAAGAUAGACAUCAC	21	miR156	mismatch	2
UUGACAGAAGAUAGAAUGCAC	21	miR156	mismatch	2
UUGACAGAAGAGAGUGAUCAU	21	miR156	mismatch	1
UUGACACAAGAGAGCGAGCAC	21	miR156	mismatch	1
CUGACAGAAGAGAGUGAGCCA	21	miR156	mismatch	2
UGCCAGAAGAGAGUGAGCAUA	21	miR156	mismatch	1
UUUACAGAAGAGAGCGAGCAC	21	miR156	mismatch	1
UGACAGAAGAUAGUGAGCAUA	21	miR156	mismatch	1
UGACAGAAGAUAGAGCGCACA	21	miR156	mismatch	1
UGACAGAAGAGAGUUAGCAUA	21	miR156	mismatch	1
UGACCGAAGAGAGUUAGCAC	20	miR156	mismatch	2
CAGAAGAGAGUGAGCACACAU	21	miR156	mismatch	1
UUGACAGAAGAGAGUGAGCAUC	22	miR156	mismatch	1
UUGACAGAAGAUAAAGCGCAC	21	miR156	mismatch	2
CUGACAGAAGAUAGAGAGGAC	21	miR156	mismatch	1
CUGACAGAAGAUAGAGAUCAC	21	miR156	mismatch	1
UUGACAGAAGAUAGAUAGCA	20	miR156	mismatch	1
UUGACAGAAGACAGCGAGCAC	21	miR156	mismatch	1
UGACAGAAAAGAGUGAGCAU	20	miR156	mismatch	1
UGACAGUAGAGAGUGAGCACA	21	miR156	mismatch	1
CCUGACAGAAGAGAGUGAGCA	21	miR156	shifted	0
CUGACAGAAGGUAGAGAGCAC	21	miR156	mismatch	1
UUGACAGAAGAGAGUUAUCAC	21	miR156	mismatch	2
UUGACAGAAGAGAGUGAGCACUC	23	miR156	extra	0
UGACAGGAGAGAGUGAGGAC	20	miR156	mismatch	2
UGACAGAAGAGAGUGUGCGC	20	miR156	mismatch	2
UGACAGAAGAGAGUGCGCUC	20	miR156	mismatch	2
CUGACAGAAGAUGGAGAGCAC	21	miR156	mismatch	1
UGACAGAAGAUAGAGAGCCCA	21	miR156	mismatch	1
ACAGAAGAUAGAGAGCACUA	20	miR156	shifted	0
UUGACAGAAGAUCGAUAGCAC	21	miR156	mismatch	2
UGACAGACGAGAGUUAGCAC	20	miR156	mismatch	2
UUUGACAGAAGAGAGUGAGCAU	22	miR156	shifted	0
GGAAAGAAGAGAGUGAGCAC	20	miR156	mismatch	2
UGACAGAAGAGAGUGUGCAUA	21	miR156	mismatch	1
UUGCAGAAGAUAGAGAGCAC	20	miR156	mismatch	1
UUGACAGAAGAUAGAGAGCACAC	23	miR156	extra	0
UGACAGAAGAUAUAGAGCACA	21	miR156	mismatch	1
UUGACAGAAGAUAGAGAGCCCA	22	miR156	extra	1
GCUCACUGCUCUAUCUGUCAUC	22	miR156	ident	0
ACUGACAGAAGAGAGUGAGAA	21	miR156	mismatch	1
UGACCGAAGAGAGUGCGCCC	20	miR156	mismatch	3
UGACAGAAGAGAGCGCGCCC	20	miR156	mismatch	2
CUGACAGAAGAUACAGAGCAC	21	miR156	mismatch	1
ACAGAAGAGAGUGAGCACAA	20	miR156	shifted	0
UGACAGAAGAGAGAGUGAGCAC	22	miR156	mismatch	3
UGACAGAAGAGAAUGAGCAUA	21	miR156	mismatch	1
CUGACAGAAGAGAGUGCGCA	20	miR156	mismatch	1
ACUGACAGAAGAGAGUGAGCC	21	miR156	mismatch	1
UUGACAGAAGAUAGAGAUUAC	21	miR156	mismatch	2
UUGACAGACGAUAGAGAUCAC	21	miR156	mismatch	2
AGACAGAAGAGAGUGCGCAC	20	miR156	mismatch	2
UGACAGAAGAGAGUAAGCCC	20	miR156	mismatch	2
ACUGACAGAAGAGAGCGAGCA	21	miR156	shifted	0
UGACAGAAGAGAGUGGUCAC	20	miR156	mismatch	2
GGCCAGAAGAGAGUGAGCAC	20	miR156	mismatch	2
UGACAGGAGAUAGAGAGCACA	21	miR156	mismatch	1
UUACAGCAGAGAGUGAGCAC	20	miR156	mismatch	2
CUGACCGAAGAUAGAGAGCAC	21	miR156	mismatch	1
UGACAGAAGAGAGCGCGCAU	20	miR156	mismatch	2
UGACAGACGCGAGUGCGCAC	20	miR156	mismatch	3
UUGACAGAAGAGCGUGAGCUC	21	miR156	mismatch	2
UUGAGAGAAGAGAGCGAGCAC	21	miR156	mismatch	1
CUGGCAGAAGAUAGAGAGCAC	21	miR156	mismatch	1
UGACAGAAGAGAGUGAGCACAGU	23	miR156	extra	0
UGACAGAAGAGAGUGAGCCUU	21	miR156	mismatch	2
UGACAGAAGAGAGUGAGCACGAAC	24	miR156	extra	2
AUUGACAGAAGAGAGUGCGCAC	22	miR156	mismatch	1
CUGACAGAAGAGAGCGAGAAC	21	miR156	mismatch	1
UUGACAGAAGAGAGUGAGCACAC	23	miR156	extra	0
UGACAAAAGAGAGUGAGCAU	20	miR156	mismatch	1
AUUGACAGAAGAGAGUGAGCACA	23	miR156	extra	0
CUAACAGAAGAUAGAGAGCAC	21	miR156	mismatch	1
UGACAGAAGAGAGUGACGAC	20	miR156	mismatch	2
UGCCAGAAGAGAUUGAGCAC	20	miR156	mismatch	2
UGAAAGAAGAUAGAGAGCACA	21	miR156	mismatch	1
UUGACAGAAGAGAGUGAGUAG	21	miR156	mismatch	1
UUGACAGAAGAGAGUGAGCACAAA	24	miR156	extra	0
UUGACAGAAGAGAGUGAGUUC	21	miR156	mismatch	1
UUGACAGAAGAUAGAUAGCAU	21	miR156	mismatch	1
CUGACAGAAGAUAGAGAGCAG	21	miR156	mismatch	1
UUCACAGAAGAGAGCGAGCAC	21	miR156	mismatch	1
UGACAGGAGAGAGUGAGCACAA	22	miR156	mismatch	1
UUGGCAGAAGAGCGUGAGCAC	21	miR156	mismatch	2
UGACAGAAGAGCGUGUGCAC	20	miR156	mismatch	2
CUGACAGCAGAGCGUGAGCAC	21	miR156	mismatch	2
UUACAGAAGAGAGUGAGCCC	20	miR156	mismatch	2
CUUGACAGAAGAGAGUGAGCAU	22	miR156	shifted	0
GGACAGAAGAGAGCGAGCACA	21	miR156	mismatch	1
UGACAGAAUAGAGUGAGCAUA	21	miR156	mismatch	1
UUGAAAGAAGAGAGUGAGCAG	21	miR156	mismatch	2
UGCCCGACGAGAGUGAGCAC	20	miR156	mismatch	3
UGACAGAAGCGAGUGAGCAU	20	miR156	mismatch	1
UUGACAGAAGAUAGAGAUCAU	21	miR156	mismatch	1
UGACAGAAGAGAGUGAGCUAUUU	23	miR156	mismatch	2
UGACAAAAGAGAGCGAGCAC	20	miR156	mismatch	1
CUGACAUAAGAUAGAGAGCAC	21	miR156	mismatch	1
CUGACAGAAGACAGAGAGCAC	21	miR156	mismatch	1
UGACAGAAGAGAGUGACACC	20	miR156	mismatch	3
UUGACAGAAGAGAGUGGGUAC	21	miR156	mismatch	1
UGCCAGAAGAGCGUGCGCAC	20	miR156	mismatch	3
CUGACAGAAGAGAGCGAGCA	20	miR156	shifted	0
UGACAGAAGAGAGUGACCAU	20	miR156	mismatch	1
ACUGACAGAAGAGGGUGAGCA	21	miR156	shifted	0
UUGACAGAAGAUACAGAGCAU	21	miR156	mismatch	1
UGAUAGAAGAGAGUGAGCACU	21	miR156	mismatch	1
UGACAGACGCGCGUGAGCAC	20	miR156	mismatch	3
UGACAUACGAGAGUGAGCAC	20	miR156	mismatch	2
UGAGAGAAGAGAGCGAGCAC	20	miR156	mismatch	1
GGACAGAAGAGAGUGAUCAC	20	miR156	mismatch	2
UUGACAGAAGAGCGUGGGCAC	21	miR156	mismatch	2
UGACAGCAGCGAGUGCGCAC	20	miR156	mismatch	3
UGACAGGAGAGAGUGAGCAUA	21	miR156	mismatch	1
ACUGACAGAAGAGAGGGAGCA	21	miR156	extra	0
UUGACAGAAGAGGGUGAGUAC	21	miR156	mismatch	1
CUGACAGAAGAGAGUGCGCAA	21	miR156	mismatch	2
UGACAGAAGAGCGUGCGAAC	20	miR156	mismatch	3
GUGACAGAAGAUAGAGAGCA	20	miR156	shifted	0
GGACAGAAGAGAGUGAGUAC	20	miR156	mismatch	1
UGACAGAAGAGCGUUCGCAC	20	miR156	mismatch	3
UUGACAGAAGCGAGUGCGCCC	21	miR156	mismatch	3
UGACAGAAGAGAGUAAGUAC	20	miR156	mismatch	1
AUUGACAGAAGAGCGUGAGCAC	22	miR156	mismatch	1
UGACAGAAUAGAGUUAGCAC	20	miR156	mismatch	2
UGACAGAAGAGAGUGAGCACGA	22	miR156	extra	0
UGACGGAAGAGAGGGAGCAC	20	miR156	mismatch	1
UGGCAGAAGAGAGUGCGCAC	20	miR156	mismatch	2
UGAAAGAAGAGAGUGAGCUC	20	miR156	mismatch	2
UUGACAGAAGAGAGUGGGCUC	21	miR156	mismatch	2
CUGACAGAAGAGAGUGAGAA	20	miR156	mismatch	1
UUGACAGAAGAUAGAGAUUUUU	22	miR156	mismatch	3
GGACAGAAGAGAUUGAGCAC	20	miR156	mismatch	2
UUGACAGAAGAGGGUGAGCA	20	miR156	shifted	0
UGACAGAAGAGAGUGAGCAAG	21	miR156	mismatch	1
UGACAGAAGAGAGUGAGCAGU	21	miR156	mismatch	1
UUGACAGAAGAUUGAGCGCAC	21	miR156	mismatch	2
UGACAGAAGCGAGUGGGCAC	20	miR156	mismatch	2
UUGACAGAAGAGAGUGAUUUU	21	miR156	mismatch	3
UUGACAGAAGAGAGUGAGAACU	22	miR156	mismatch	1
UGACAGAAGAGUGUGUGCAC	20	miR156	mismatch	2
UGACAUAAGAGAGUGAGCAA	20	miR156	mismatch	2
UGCCAGAAGAGAGUGAUCAC	20	miR156	mismatch	2
UGACAGACGAGAUUGAGCAC	20	miR156	mismatch	2
AUUGACAGAAGAGAGUGAGAAC	22	miR156	mismatch	1
UUGACAGACGAGAGAGAGCAC	21	miR156	mismatch	1
UGACAGAAGAGAGUGAGCGCC	21	miR156	mismatch	1
AAUGACAGAAGAGAGUGAGCCC	22	miR156	mismatch	1
UGGACAGAAGAUAGAGAGCUC	21	miR156	mismatch	1
UGACAGACGAGAGUGAGCAG	20	miR156	mismatch	2
GUGAAAGAAGAUAGAGAGCAC	21	miR156	mismatch	1
UGCCAGCAGAGAGUGAGCCC	20	miR156	mismatch	3
UUGACAGAAGAGGGUGAGAAC	21	miR156	mismatch	1
UGACAGAAGCGAGUUAGCAC	20	miR156	mismatch	2
UUACAGAAGAGAUUGAGCAC	20	miR156	mismatch	2
UGACAGAAGAGAGUGAUCUC	20	miR156	mismatch	2
UGACAGAAGAUAGUGAGCAA	20	miR156	mismatch	1
UUGACAGAAGAUAAGGAGCAC	21	miR156	mismatch	2
UGACAGAAGAGAGUGAGCACGU	22	miR156	extra	0
GUGACAGAAGAUAGGGAGCAC	21	miR156	mismatch	1
UUGACAGAAGAUAGAGAGAGCAC	23	miR156	mismatch	2
UGACAGACGCGAGUGAGCCC	20	miR156	mismatch	3
UGACAGAAGCGAGUGCGCCC	20	miR156	mismatch	3
UUGACAGAAGAUAAAGAGCAU	21	miR156	mismatch	1
UUGACAGACGAGAGUGCGCAC	21	miR156	mismatch	2
UGACAGAAGCGAGUGCGCAA	20	miR156	mismatch	3
UGAAAGAAGAGAGUGGGCAC	20	miR156	mismatch	2
UGACAGAAGAGAUUGAACAC	20	miR156	mismatch	2
UUGACAGAAGAUAGAGAGAACA	22	miR156	mismatch	1
UUGACAUAAGAGAGAGAGCAC	21	miR156	mismatch	1
UGACAGCAGAGAGCGCGCAC	20	miR156	mismatch	2
UUGACAGAAGAUAAAGAGCA	20	miR156	mismatch	1
CUGACAGAAGAUUGAGAGCAC	21	miR156	mismatch	1
UGACAGAAGAGAGUGAGCAUUUC	23	miR156	mismatch	1
UGACAGAAGAGAGUGAGCACAGG	23	miR156	extra	0
UGACAGAAGAGAGGGAGCCU	20	miR156	mismatch	1
UGACAGAAGAUAGAGGGCACA	21	miR156	shifted	0
ACAGAAGAGAGUGAGCACUG	20	miR156	shifted	0
UGACGGAAGAGAGUGAGCCC	20	miR156	mismatch	2
UUGACAGAAGCGCGUGAGCCC	21	miR156	mismatch	3
UUGACAGAAGAGAGUGCUCAC	21	miR156	mismatch	2
UUGACAGAAUAUAGAGAUCAC	21	miR156	mismatch	2
UGACAGAAGUGAGUGAGCAU	20	miR156	mismatch	1
UUGACAGAAGAGAGUGAGCACGAC	24	miR156	extra	1
UGACAGAAGCGAGUGAGCACC	21	miR156	mismatch	1
UUGACAGAAGAUUGAGAGCAU	21	miR156	mismatch	1
UUGACAGAAGAGAUUGAUCAC	21	miR156	mismatch	2
UUGACAGAAGAUAGAGAGCACAG	23	miR156	extra	0
UGACAGCAGAUAGAGAGCCC	20	miR156	mismatch	1
UGACAGAAGAAAGUGAGCAU	20	miR156	mismatch	1
UGAAAGACGAGAGUGAGCAC	20	miR156	mismatch	2
CUGACAGAAGUUAGAGAGCAC	21	miR156	mismatch	1
UUGACAGAAGAUAGAUAGGAC	21	miR156	mismatch	2
UGACAUAAGAUAGUGAGCAC	20	miR156	mismatch	2
UGACAGAAGAGAGUGAGGACC	21	miR156	mismatch	1
UUGAGAGAAGAGAGAGAGCAC	21	miR156	mismatch	1
UUGACAGAAGAGAGAGAGCACAA	23	miR156	extra	0
UUGACAGAAGAUAGAGAGCGU	21	miR156	extra	0
UUGACAGAGGAGCGUGAGCAC	21	miR156	mismatch	1
UGACAGCAGAGAGUGAGGAC	20	miR156	mismatch	2
UUGACCGACGAGAGUGAGCAC	21	miR156	mismatch	2
UUGACAGAAGAUCGAGAGCUC	21	miR156	mismatch	1
UGACAGAAGAGAGUGAAUUU	20	miR156	mismatch	3
UGACAGAAGAGAGUGAUCGC	20	miR156	mismatch	2
UGGCAGAAGAGAGUGAGCAG	20	miR156	mismatch	2
UUGACAGAAGAUAGAGAUGAC	21	miR156	mismatch	2
UGACCGAAUAGAGUGAGCAC	20	miR156	mismatch	2
UGACAGAAGAGAGUGCGCCG	20	miR156	mismatch	3
UUGACCGAAGAUAGAGAGAAC	21	miR156	mismatch	2
ACAGAAGAGAGUGAGCACUU	20	miR156	shifted	0
UGACAGAAGAGAGUGAGAAAA	21	miR156	mismatch	2
UGCAAGAAGAGAGUGAGCAC	20	miR156	mismatch	2
UUGACAAAAGAUAGAGAGCAA	21	miR156	mismatch	1
UGACAGAAGAGAGGGAGCAAA	21	miR156	extra	0
UGACAAAAGAGAGUGAGCAA	20	miR156	mismatch	2
UUGACAGAAGAGAGUUAGAAC	21	miR156	mismatch	2
UUGACAGAAGAGAGUCAGCAA	21	miR156	mismatch	2
UGACAGGAGAGAGUGAGCACU	21	miR156	mismatch	1
GUGACAGAAGAGAGUGGGCAC	21	miR156	mismatch	1
UUGACAGAAGAUAGUGAGCGC	21	miR156	mismatch	1
CUGACACAAGAUAGAGAGCAC	21	miR156	mismatch	1
UGACAGAAGAGAGUAAUCAC	20	miR156	mismatch	2
UGACAGACGAGAGGGAGCAC	20	miR156	mismatch	1
UGUUGACAGAAGAUAGAGAGCACA	24	miR156	extra	0
UUGACAGAAGAUAGAGAGUACA	22	miR156	mismatch	1
UGGACAGAAGAGAGUGAGAAC	21	miR156	mismatch	2
UUGACAGAAGAUAGAGUGCGC	21	miR156	mismatch	1
ACUGACAGAAGAGAGCGAGCAC	22	miR156	extra	0
UUGCCAGAAGAUAGAGCGCCC	21	miR156	mismatch	2
UUGACAGAAGGUAGAGAGCAU	21	miR156	mismatch	1
UGACCGACGAGAGUGCGCAC	20	miR156	mismatch	3
UUGCCAGCAGAUAGAGAGCAC	21	miR156	mismatch	2
AACUGACAGAAGAGAGUGAGCA	22	miR156	mismatch	1
GUGACAGAAGAUAGAGAGCAG	21	miR156	mismatch	1
UGACAGAAGCGAGUGAGCUC	20	miR156	mismatch	2
UUGACAGAAGAUAGAGCGCCU	21	miR156	mismatch	1
UGACGGAAGAGAGUGAGCACU	21	miR156	mismatch	1
UGACAGAAGAGAGUGAGUGC	20	miR156	mismatch	1
UGACGGAAGAGAGUGCGCAC	20	miR156	mismatch	2
UGACAGAAGAGAGGGAGCCA	20	miR156	mismatch	1
UUGAAAGAAGAUACAGAGCAC	21	miR156	mismatch	2
UGACAGAAGAGAUUGUGCAC	20	miR156	mismatch	2
UCGACAGAAGAGAGUGCGCAC	21	miR156	mismatch	1
UUGACAGAAGCGAGUGAGAAC	21	miR156	mismatch	2
UUGACAGAAGAUCGUGAGCAC	21	miR156	mismatch	2
UGACAAAAGAGAGUGAGAAC	20	miR156	mismatch	2
UGACAGAAGAGAGUGACCGC	20	miR156	mismatch	2
UGACAGAAGAGAGUGCGGCC	20	miR156	mismatch	3
UUGCCAGAAGAUAGAGACCAC	21	miR156	mismatch	2
UUGACAGAAGAUAGCGAGAAA	21	miR156	mismatch	2
UGCCAGAAGAGAGUAAGCAC	20	miR156	mismatch	2
UUGACAGAAGAUAGCGUGAAC	21	miR156	mismatch	3
UUGACAGAAGAGAGUGAUCA	20	miR156	mismatch	1
UGACAGAAGAGAGUGAGCACAUCG	24	miR156	extra	1
UGAUAGAAGAGAUUGAGCAC	20	miR156	mismatch	2
UUGACAGAAGAUCGAGGGCAC	21	miR156	mismatch	1
UUGACAGAAUAUAGAGAGCCC	21	miR156	mismatch	1
UCACAGAAGAGAGGGAGCAC	20	miR156	mismatch	1
UGACAGAAUAGAUUGAGCAC	20	miR156	mismatch	2
GUUGACAGAAGAGAGAGAGCAC	22	miR156	extra	0
UGACAGAAGAGAGGGAGCACAA	22	miR156	extra	0
UUGGCAGAAGAUAGAGAGCAA	21	miR156	mismatch	1
UUGACAGAAGAGAGUGAGCACUA	23	miR156	extra	0
UUGACAGAAGAGAGUUAGCCC	21	miR156	mismatch	2
UUGACAGAAGAUAGAGAGCACUG	23	miR156	extra	0
UUGCCAGAAGAGAGUGAGCAA	21	miR156	mismatch	2
UUGACAGAAUAUAUAGAGCAC	21	miR156	mismatch	2
UUGACAGAAGAUAGAGAGCUCU	22	miR156	extra	1
UGAUAGGAGAGAGUGAGCAC	20	miR156	mismatch	2
UUGACAGAAGAGUGUGAGCA	20	miR156	mismatch	1
UGACAGAAGAGAGUGACCUC	20	miR156	mismatch	2
GAACUGACAGAAGAGAGUGAGCAC	24	miR156	extra	2
UGACAGAAGAGAGAGAGGAA	20	miR156	mismatch	2
UUGACAGAAGAUAGAGCGUCC	21	miR156	mismatch	2
UUGACAGAAGAUCGCGAGCAA	21	miR156	mismatch	2
UUGACAGAAGAUAGAGAAGAC	21	miR156	mismatch	2
CUGACAGAAGAUAGAGAGCACUC	23	miR156	extra	0
UGACAGAAGAUCGUGAGCAC	20	miR156	mismatch	2
UGACAGAAGAGAGUGAACAG	20	miR156	mismatch	2
CUUGACAGAAGAGCGUGAGCAC	22	miR156	mismatch	1
UUGAAAGAAGCUAGAGAGCAC	21	miR156	mismatch	2
AUUGACAGAAGAGAGCGAGCCC	22	miR156	mismatch	1
UUGACAGAAGAUAGAGAGGCA	21	miR156	mismatch	1
UUGACAGAAGCGAUUGAGCAC	21	miR156	mismatch	2
UUGCCAGAAGAUCGAGAGCAC	21	miR156	mismatch	2
UGAAAGAAGAGAGUGAGUAC	20	miR156	mismatch	1
GUGACAGAAGAGAGUGAGAAC	21	miR156	mismatch	1
UUUACAUAAGAUAGAGAGCAC	21	miR156	mismatch	2
UUGACAGCAGAUAGAGCGCCC	21	miR156	mismatch	2
UUGACAGAAGAUAGGGUGCAC	21	miR156	mismatch	2
UUGACAGAAGAUAGAGACCA	20	miR156	mismatch	1
UUGACAGAAGAGAGGCAGCAC	21	miR156	mismatch	1
UUGACAGAAGAUAGUGAGCAG	21	miR156	mismatch	1
UGACAGAAGAGAGGGAGCGG	20	miR156	mismatch	1
UUGACAGAAGAAUAAGAGCACAAG	24	miR156	mismatch	3
UUGACAGAAGGGAGAGAGCAC	21	miR156	mismatch	1
UUGACAGAAGAUAGAGAGCACAGA	24	miR156	extra	1
UUGACAGAAGAGAGUGUGCAA	21	miR156	mismatch	2
UUGACAGAAGAUCGCGAGAAC	21	miR156	mismatch	3
UUGACAGAAGACAGAGAGAAC	21	miR156	mismatch	2
UUGACAGAAGAUCGAGAGUAC	21	miR156	mismatch	2
UGACAGAAGAGAGUGAGCCAA	21	miR156	mismatch	2
UGACAGAAGAGAGGGAGAACA	21	miR156	mismatch	1
UUGACAGAAGAUGGAGAGCAU	21	miR156	mismatch	1
UUGACAGAAGCUAGAGAGGAC	21	miR156	mismatch	2
UUGACAGAAGAUAGAGAGUA	20	miR156	mismatch	1
UUGAAAGAAGAUAGAGAGCA	20	miR156	mismatch	1
UUGACAGAAGCUAGAGCGCCC	21	miR156	mismatch	2
UUGACAGAAGAAAGAGAGCAA	21	miR156	mismatch	1
UUGACAGAAGAUAGUCAGCAC	21	miR156	mismatch	2
AUGACAGAAGAGAGAGAGAAC	21	miR156	mismatch	1
UGACAGAAGAGAGAGCGCAA	20	miR156	mismatch	2
UUGACAGCAGAUAGAGAGGAC	21	miR156	mismatch	2
UUGACCGAAGCUAGAGAGCAC	21	miR156	mismatch	2
UUGACAUAAGAUAGAGAGCCC	21	miR156	mismatch	1
UUGACAGAAUAUAGAGAGCAA	21	miR156	mismatch	1
UGACAGAAGACAGUGAGCAA	20	miR156	mismatch	2
UGACAGAUGAUAGAGAGCAC	20	miR156	mismatch	1
UUGACAGAAGAUUGAGAGCA	20	miR156	mismatch	1
UGGACAGAAGAUAGAGAGUAC	21	miR156	mismatch	2
UUGACAGAAGAUCGAGCGCAA	21	miR156	mismatch	2
UUGCCAGAAGAUAGAGUGCAC	21	miR156	mismatch	2
UUGACAGAAGAGAGUGAGUA	20	miR156	shifted	0
UGGACAGAAGAUAGGGAGCAC	21	miR156	mismatch	2
AUGACAGAAGAGAGUGAGCA	20	miR156	shifted	0
UUGACAUAAGAUAGAGAGCAA	21	miR156	mismatch	1
UGGAAAGAAGAGAGAGAGCAC	21	miR156	mismatch	2
UUUGACAGAAGAAUAAGAGCA	21	miR156	mismatch	2
UUGACAGAAUAGAGAGAGCAC	21	miR156	mismatch	1
UUGGCAGAAGAUAGAGAGCA	20	miR156	mismatch	1
UUGUUGACAGAAGAUAGAGAGCAC	24	miR156	extra	1
UUGACAGAAGAGAGAGAGCACC	22	miR156	extra	0
ACAGAAGAUAGAGAGCACAGA	21	miR156	extra	0
UUGACGGAAGAUAGCGAGCAC	21	miR156	mismatch	2
UUGACGGAAGAUAGAGAGCACC	22	miR156	mismatch	1
GCUCACUCCUCUUUCUGUCGGC	22	miR156	mismatch	2
UGCUCACUGCUCUUCCUGUCAUC	23	miR156	mismatch	1
GGCUGACAGGAGAGAGUGAG	20	miR156	mismatch	2
UUGACGGAAGAUAGAGAGGAC	21	miR156	mismatch	2
UUGACAGAAGAUAGGGAGCACU	22	miR156	mismatch	1
UUGACGGAAGAUAGAGCGCCC	21	miR156	mismatch	2
UUGACGGAAGAUCGAGAGCAC	21	miR156	mismatch	2
UGCUCACUCCUCUUUCUGUCAGC	23	miR156	mismatch	1
UGCUCACUUCUCUUCUUGUCAGC	23	miR156	mismatch	2
UUGACAGAAGAUAGGGCGCAC	21	miR156	mismatch	2
UUGACGGAAGAUAGAGAGUAC	21	miR156	mismatch	2
UGACAGAAGAUAGUGAGCACC	21	miR156	mismatch	1
AUGACAGAAGAGAGAGAGUAC	21	miR156	mismatch	1
UUGACGGAAGAUAGACAGCAC	21	miR156	mismatch	2
UUGACGGAGGAUAGAGAGCAC	21	miR156	mismatch	2
ACAGAAGAGAGUGAGCACCC	20	miR156	shifted	0
GGGCUGACAGGAGAGAGUGAG	21	miR156	mismatch	2
UUGACAGAACAGAGCGAGCAC	21	miR156	mismatch	1
CUUACAGAAGAGAGUGAGCAC	21	miR156	mismatch	1
UUGACAGAAGAUAGAGUCCAC	21	miR156	mismatch	2
UUGACAGAAGAGAGUUAGCAU	21	miR156	mismatch	1
UUGACGGAAGAUAGAGACCAC	21	miR156	mismatch	2
UGCUCACCUCUCUUUCUGUCAGC	23	miR156	mismatch	1
UUGACGGAAGAUUGAGAGCAC	21	miR156	mismatch	2
UUGACAGAAGAUAGAAACCAC	21	miR156	mismatch	2
UGACAGAAGAGAGUGAGCAUAAA	23	miR156	extra	0
UUGACGGAAGAUAGAGAGCACAA	23	miR156	mismatch	1
GGUGACAGAAGAGAGUGAGCA	21	miR156	shifted	0
UUGACGGAAGAUAGAGAUCAC	21	miR156	mismatch	2
UUGACGGAAGAUAGAGAACAC	21	miR156	mismatch	2
UUGACAGAAGAUACACAGCAC	21	miR156	mismatch	2
CUGACAGAAGUGAGUGAGCAC	21	miR156	mismatch	1
UGACAGAAGAUAGAUAGCACA	21	miR156	mismatch	1
UGACAGAAGAGGGUGAGCAUA	21	miR156	mismatch	1
AUGACAGAAGAGAGUGAGCACA	22	miR156	extra	0
UUGACAGAAGAUAUAGAGUAC	21	miR156	mismatch	2
UUGACAGAAGAAAGCGAGCAC	21	miR156	mismatch	1
UGACAGAAGAGAGUGAGCGUA	21	miR156	mismatch	1
UUCUAACAGAGGAUGGAGAGC	21	miR156	mismatch	3
UGACAGAAGAGAGUGGGCAUA	21	miR156	mismatch	1
UUGACAGAAGAUAUAGAGCUC	21	miR156	mismatch	1
GACAGAAGAGAGUGAGCACAC	21	miR156	shifted	0
UGACACAAGAGAGUGAGCACA	21	miR156	mismatch	1
UGACAGAAGAUAGAGUGCACA	21	miR156	mismatch	1
UUGACGGAAAAUAGAGAGCAC	21	miR156	mismatch	2
CUGACAGAAGAGAGUGAGACC	21	miR156	mismatch	2
UGACAGAAGACAGCGAGCAC	20	miR156	mismatch	1
UGACAGAAGAGAGUGAGCACUUA	23	miR156	extra	0
UGACAGAAGCGAGUGAGCAUA	21	miR156	mismatch	1
CUGACAGAAGAGAGACAGCAC	21	miR156	mismatch	1
UUGACAGAAGAUAUAUAUCAC	21	miR156	mismatch	3
UGGCAGAAGAGAGUGAGCAUA	21	miR156	mismatch	1
CUGACAGAAGAGCGUGAGCA	20	miR156	mismatch	1
UUGACAGAAGAUUGAGUGCAC	21	miR156	mismatch	2
UUGACAGAAGAUAUACAGCAC	21	miR156	mismatch	2
UUGACAGAAGAUAGACAACAC	21	miR156	mismatch	2
UGACAGAAGAGAGUGGGCACC	21	miR156	mismatch	1
UUGACCGAAGAGAGCGAGCAC	21	miR156	mismatch	1
UGACAGAAGAUAGUGAGCACAAA	23	miR156	mismatch	1
UUGACAGAUGAGAGCGAGCAC	21	miR156	mismatch	1
UGACAGGAGAGAUUGAGCAC	20	miR156	mismatch	2
CGACAGAAGAGAGUGAGCACU	21	miR156	extra	0
UGAUAGAAGAGAGUGAGCAUA	21	miR156	mismatch	1
UUGACAGAAGAUAGACUGCAC	21	miR156	mismatch	2
UUGACAGAAGAUAUAGAGCAU	21	miR156	mismatch	1
UGACAAAAGAGAGUGAGCAUA	21	miR156	mismatch	1
UUGACAGAAGAUACAGAACAC	21	miR156	mismatch	2
CUGACUGAAGAUAGAGAGCAC	21	miR156	mismatch	1
CUGACAGAAGAGAGAGAGCUC	21	miR156	mismatch	1
UGACAGAAGAGAGUGUGGAC	20	miR156	mismatch	2
UGCUGACAGAAGAUAGAGAGC	21	miR156	shifted	0
UGACAGACGAGAGUGCGCCC	20	miR156	mismatch	3
UGACAGAAGAGCGUUAGCAC	20	miR156	mismatch	2
UUGACAGAAGCUAGGGAGCAC	21	miR156	mismatch	2
UUGACAGAGGAGAGAGAGCAC	21	miR156	mismatch	1
AAUGACAGAAGAGAGUGAGCACC	23	miR156	extra	0
CUGACAGAAGACAGUGAGCAC	21	miR156	mismatch	1
UUGACAGAAGAGCGCGAGCAA	21	miR156	mismatch	2
CUGACAGAAGCUAGAGAGCAC	21	miR156	mismatch	1
UUGACAGAAGAGAGUAAGCAU	21	miR156	mismatch	1
UGACAGAAGAGAGUAAGCACC	21	miR156	mismatch	1
GGACAGCAGAGAGUGAGCAC	20	miR156	mismatch	2
UUGACAGAAGAUAGAGAGCACUUU	24	miR156	extra	1
UUGACAGAAGAGAGUGAGCAUUUU	24	miR156	mismatch	1
UUGACAGAAGAUAGAGACUAC	21	miR156	mismatch	2
UUGACAGAAGAUAGAGAGUACU	22	miR156	mismatch	1
UUGACAGAAGAUAGAGCGACC	21	miR156	mismatch	2
UCUGACAGAAGAGAGCGAGCAC	22	miR156	extra	0
GGACAGGAGAGAGUGAGCAC	20	miR156	mismatch	2
UUGACGGAAUAUAGAGAGCAC	21	miR156	mismatch	2
GGACAGACGAGAGUGAGCAC	20	miR156	mismatch	2
CGACAGAAGAGAGUGAGCACC	21	miR156	extra	0
UGACGGAAGAGAGUAAGCAC	20	miR156	mismatch	2
UGACAGAAGCGCGUGAGCCC	20	miR156	mismatch	3
UGACAGAAGAGAGCGAGAACA	21	miR156	mismatch	1
UGACAGAAGAUAGUGAGCCCA	21	miR156	mismatch	2
UUGACAGAAGAGAAUGAGCAU	21	miR156	mismatch	1
UUGACAGAAGAGGGUGAGCUC	21	miR156	mismatch	1
UGACAGAAGAGAGUGAGUACU	21	miR156	extra	0
UGACAGAAGAGUGGGAGCAC	20	miR156	mismatch	1
UGACAGCAGAGCGUGAGCCC	20	miR156	mismatch	3
CUGACAGAAGAGAGUGAGCCG	21	miR156	mismatch	2
UGACAGAAGAGAGUGAGCACAGAC	24	miR156	extra	1
UGACAGAAGAGAGUGAGCACAAAC	24	miR156	extra	1
UGACAGGAGAGAGUGAGCGC	20	miR156	mismatch	2
UUGACAGAAGAGAGCGCGAAC	21	miR156	mismatch	2
CUGACAGAAGAGCGUGAGCUC	21	miR156	mismatch	2
UUGACAGAAGAGUGUGGGCAC	21	miR156	mismatch	2
UGGCAGAAGAGAGUGAGCACU	21	miR156	mismatch	1
CUGACAGAAGAGCGGGAGCAC	21	miR156	mismatch	1
UGAUAGAAGAGAGUGAGCACC	21	miR156	mismatch	1
UUGAAAGAAGAGAGCGAGCAA	21	miR156	mismatch	2
UUGACAGACGAGCGUGAGCAC	21	miR156	mismatch	2
UGACAGGAGAGAGUGAGCAG	20	miR156	mismatch	2
[truncated: 98,016 more rows]

## Sheet: Table S2
Table S2 Putative homologs of three genes used for phylogeny analyses
Species	ABA INSENSITIVE 3 (ABI3)						AUXIN RESPONSE FACTOR 10 (ARF10)						ARF16/ 17						DELAY OF GERMINATION 1 (DOG1)
(gymnosperm)	Hit ID (respective PlantGDB or UC Davis PUTs database)	Acession No. in NCBI	Average bit score (top)	Average e-value (lowest)	Average Identity (similarity)		Hit ID (respective PlantGDB or UC Davis PUTs database)	Acession No. in NCBI	Average bit score (top)	Average e-value (lowest)	Average Identity (similarity)		Hit ID (respective PlantGDB or UC Davis PUTs database)	Acession No. in NCBI	Average bit score (top)	Average e-value (lowest)	Average Identity (similarity)		Hit ID (respective PlantGDB or UC Davis PUTs database)	Acession No. in NCBI	Average bit score (top)	Average e-value (lowest)	Average Identity (similarity)
Picea abies	PUT-175a-Picea_abies-7049		161.96 (232.65)	4.56e-20 (1.05e-65)	65.30 % (77.92 %)		UCPabies_isotig13254		445.66 (445.66)	1.09e-149 (1.09e-149)	58.91 % (68.48 %)		UCPabies_isotig13254		467.62 (467.62)	1.74e-158 (1.74e-158)	60.81 % (72.77 %)
Picea glauca	PUT-175a-Picea_glauca-41040		233.42 (233.42)	1.01e-67 (1.01e-67)	90.60 % (96.58 %)		PUT-175a-Picea_glauca-8273		224.17 (224.17)	1.43e-66 (1.43e-66)	63.07 % (73.30 %)		PUT-175a-Picea_glauca-36625		348.98 (348.98)	3.50e-114 (3.50e-114)	59.30 % (73.33 %)		PUT-175a-Picea_glauca-35006		131.72 (131.72)	1.05e-35 (1.05e-35)	33.01 % (55.34 %)
Picea sitchensis	PUT-183a-Picea_sitchensis-30211		54.68 (54.68)	5.41e-8 (5.41e-8)	39.33 % (53.93 %)		PUT-183a-Picea_sitchensis-12003		217.62 (217.62)	1.98e-63 (1.98e-63)	45.81 % (66.08 %)		PUT-183a-Picea_sitchensis-12003		230.34 (230.34)	2.79e-68 (2.79e-68)	36.97 % (53.22 %)
Cryptomeria japonica	PgdbCjaponica_21159		154.07 (154.07)	8.48e-42 (8.48e-42)	65.71 % (80.95 %)		PgdbCjaponica_5096		169.86 (169.86)	4.62e-48 (4.62e-48)	36.86 % (50.73 %)		PgdbCjaponica_5096		193.74 (193.74)	1.30e-56 (1.30e-56)	42.59 % (57.79 %)		PgdbCjaponica_17047		38.51 (38.51)	2.71e-4 (2.71e-4)	38.00 % (58.00 %)
Cycas rumphii							PgdbCrumphii_4452		208.38 (208.38)	2.84e-60 (2.84e-60)	49.10 % (63.96 %)		PgdbCrumphii_4452		212.23 (212.23)	8.75e-62 (8.75e-62)	37.94 % (52.06 %)
Ginkgo biloba	PgdbGbiloba_5148		101.68 (101.68)	3.25e-24 (3.25e-24)	60.00 % (81.43 %)		PgdbGbiloba_7362		62.00 (62.00)	1.86e-11 (1.86e-11)	33.33 % (50.00 %)		PgdbGbiloba_7362		62.39 (62.39)	1.59e-11 (1.59e-11)	33.63 % (48.67 %)
Gnetum gnemon							PgdbGgnemon_356399		208.38 (208.38)	2.20e-61 (2.20e-61)	37.09 % (47.80 %)		PgdbGgnemon_356399		232.26 (232.26)	2.19e-70 (2.19e-70)	38.98 % (52.82 %)
Picea engelmannii × Picea glauca	PgdbPengPgla_6162		42.74 (42.74)	1.31e-4 (1.31e-4)	35.06 % (50.65 %)		PgdbPengPgla_13293		104.76 (104.76)	6.96e-25 (6.96e-25)	58.33 % (75.00 %)		PgdbPengPgla_13293		103.99 (103.99)	1.07e-24 (1.07e-24)	53.01 % (80.72 %)
Pinus banksiana							PgdbPbanksiana_7142		106.88 (113.62)	7.98e-23 (5.95e-27)	52.91 % (68.87 %)		PgdbPbanksiana_7142		114.97 (127.49)	1.11e-23 (1.28e-31)	51.85 % (75.65 %)		PgdbPbanksiana_5706		43.90 (43.90)	2.27e-5 (2.27e-5)	25.41 % (39.46 %)
Pinus contorta							PgdbPcontorta_99		110.73 (115.16)	9.59e-25 (2.19e-27)	44.04 % (56.79 %		PgdbPcontorta_99		108.42 (112.08)	3.04e-24 (2.29e-26)	51.88 % (74.62 %)
Pinus pinaster	PgdbPpinaster_14745		143.28 (143.28)	4.94e-39 (4.94e-39)	50.75 % (70.15 %)		PgdbPpinaster_1853		148.67 (148.67)	6.53e-41 (6.53e-41)	34.23 % (44.23 %)		PgdbPpinaster_4516		154.84 (154.84)	7.25e-44 (7.25e-44)	55.15 % (66.06 %)
Pinus sylvestris							PgdbPsylvestris_2073779		101.29 (101.29)	2.15e-25 (2.15e-25)	60.00 % (74.29 %)		PgdbPsylvestris_2073779		100.91 (100.91)	2.27e-25 (2.27e-25)	60.00 % (72.86 %)
Pinus taeda	PgdbPtadea_12535		90.51 (90.51)	5.27e-19 (5.27e-19)	37.04 % (57.04 %)		PgdbPtadea_34119		172.94 (172.94)	5.88e-49 (5.88e-49)	37.60 % (48.80 %)		PgdbPtadea_34119		179.10 (179.10)	3.44e-51 (3.44e-51)	41.53 % (56.45 %)		PgdbPtadea_32109		52.76 (52.76)	1.72e-7 (1.72e-7)	25.10 % (40.17 %
(angiosperm)	Hit ID (respective PlantGDB or UC Davis PUTs database)	Acession No. in NCBI	Score	Expect	Identities		Hit ID (respective PlantGDB or UC Davis PUTs database)	Acession No. in NCBI	Score	Expect	Identities		Hit ID (respective PlantGDB or UC Davis PUTs database)	Acession No. in NCBI	Score	Expect	Identities		Hit ID (respective PlantGDB or UC Davis PUTs database)	Acession No. in NCBI	Score	Expect	Identities
Amborella trichopoda		XM_006852058.1	254 bits(650)	8e-74	142/235(60%)		LOC18995790	XM_006846723	657 bits(1696)	0	383/737(52%)			XM_006846723	652 bits(1681)	0	373/720(52%)			XM_006830201	139 bits(349)	3e-37	85/252(34%)
Arabidopsis thaliana		NM_113376						NM_128394.4						NM_119154		0				NM_123951
Populus trichocarpa		XM_002303052	502 bits(1293)	1e-166	359/698(51%)			XM_006384847.1	775 bits(2002)	0	444/748(59%)			XM_002316334	801 bits(2070)	0	431/686(63%)			XM_006380338	110 bits(276)	6e-27	63/211(30%)
Zea mays	viviparous1 (vp1)	NM_001112070	241 bits(616)	3e-67	136/254(54%)			JX428504.1	648 bits(1672)	0	376/701(54%)			XM_008645286.1	699 bits(1804)	0	383/719(53%)			XM_008675465.1	63.9 bits(154)	2e-10	62/243(26%)
Oryza sativa		NM_001051697	222 bits(565)	4e-60	128/249(51%)			AB071299.1	695 bits(1794)	0	395/721(55%)			AB071299	733 bits(1891)	0	398/701(57%)			XM_015766197	90.5 bits(223)	1e-18	66/235(28%)
Brassica napus		NM_001315761.1	902 bits(2331)	0	574/715(80%)			XM_013836968.1	1102 bits(2849)	0	615/714(86%)			XM_013852053	1234 bits(3193)	0	614/668(92%)			KM373223.1	207 bits(526)	2e-62	102/129(79%)

## Sheet: Table S3
Table S3 Description of genes and primer pairs used for qPCR
Gene abbreviation	GeneBank accession or PUT number	homolog accession	Species	Average bit score	E-value (lowest)	average identity (similarity)	Primer pairs	Amplicon size (bp)
AtACT2	At3g18780 or NM_112764		Arabidopsis thaliana				5'- GCTGACCGTATGAGCAAAGA	137
							3' - ATCTGCTGGAATGTGCTGAG
AtABI3	AT3G24650		Arabidopsis thaliana				5' - CTTGAAGCAAAGCGACGTGG	300
							3' - TGTCTTACTTTAACCCCTCGTAT
AtARF10	AT2G28350		Arabidopsis thaliana				5' - GTGGACAAGCGTTTGAGGTT	179
							3' - GGCGGAGACAGTACCCATAA
AtARF16	AT4G30080		Arabidopsis thaliana				5' - ACCTCCTCCTCCTCCTCCAT	216
							3' - ATGTTTGCGGTATCCGTTGA
AtDOG1	AT5G45830		Arabidopsis thaliana				5' - GAGCTGATCTTGCTCACCGATGTAG	205
							3' - CCGCCACCACCTGAAGATTCGTAG
Hypothetical protein	CO206996		P. glauca				5’- GTCGTGTGGATTGTCTCTGC	202
							3’- ATGTATTCGAAGAGGAGGAATG
pgABI3	BT102260	AJ131113	P. glauca				5' - ACGTTGGCAATCTAGGAAGG	186
							3' - CGCCAGTATTTTCAAGCAGA
(the following two genes obtained via tBLASTN using corresponding protein in Arabidopsis)
putative pgARF10/16	PUT-175a-Picea_glauca-8273	NM_119154	P. glauca	224.17 (224.17)	1.43e-66 (1.43e-66)	63.07 % (73.30 %)	5' - CTCTTGGCATCTCTGGACAA	168
							3' - GGCATCTTCGTCTCATCTCA
putative pgDOG1	PUT-175a-Picea_glauca-35006	NM_123951	P. glauca	131.72 (131.72)	1.05e-35 (1.05e-35)	33.01 % (55.34 %)	5' - GCGCTTATTGTGGAGACAGA	183
							3' - GGAAGCAGTAGCCTGGAGTC

## Sheet: Table S4
Table S4 Sequencing statistics
Library	Raw reads	Reads in analysis (quality filtered)	Reads mapped the genome with predictable hairpin structure	Reads in miRBase	Useful reads/ quality filtered reads (%)	Reads in miRBase under Arabidopsis/ quality filtered reads (%)
Cvi_0	2929874	2270806	1.73665e+06	677640	76.4772	29.8414
Cvi_1	8024042	6790650	5.47944e+06	792875	80.691	11.676
Cvi_2	8931756	7764480	6.52147e+06	928658	83.9911	11.9603
Cvi_3	10340203	8912047	7.18601e+06	1547148	80.6325	17.3602
Cvi_4	12233016	10622705	8383036	2095759	78.9162	19.7291
Cvi_5	10572318	8982592	7.30572e+06	1721227	81.332	19.1618
Cvi_6	10567151	8841677	7.14963e+06	1967579	80.8629	22.2535
Cvi_7	9982635	8151177	6.5261e+06	1767267	80.0632	21.6811
Cvi_8	9932935	7995440	6.33856e+06	1866071	79.2771	23.3392
Cvi_9	9969729	8002190	6.3356e+06	2142067	79.1733	26.7685
Cvi_10	9791092	7969760	6.48628e+06	1660487	81.3861	20.8348
Cvi_11	11886424	9783636	7.86533e+06	2069369	80.3927	21.1513
Cvi_12	12750931	10860887	9.32318e+06	1633421	85.8418	15.0395
Cvi_13	8941585	7133966	5.67938e+06	1565806	79.6105	21.9486
Cvi_14	8390383	6756272	5.44826e+06	1538045	80.6401	22.7647
Col_0	11021420	9395721	8.63514e+06	1796109	91.905	19.1162
Col_1	11625558	10023838	9.25778e+06	1721021	92.3576	17.1693
Col_2	11331773	9836290	9.22607e+06	1915333	93.7963	19.4721
Col_3	7985273	6890571	6.18523e+06	945721	89.7636	13.7249
Col_4	9094377	7787215	7.14522e+06	1336870	91.7557	17.1675
Col_5	8848382	7625017	6.79788e+06	1093779	89.1523	14.3446
Col_6	13371880	11539042	1.02777e+07	1997994	89.0693	17.3151
Col_7	12356989	10468643	9.43263e+06	1941235	90.1036	18.5433
Col_8	11222065	9451169	8.14182e+06	1160209	86.1461	12.2758
Col_9	14867503	12185128	1.03805e+07	1628708	85.1903	13.3664
P1_1	1194345	1180797	383094	1136	32.4437	0.0962062
P1_2	6913567	6835591	2032178	10940	29.7294	0.160045
P1_3	10998502	10875747	2452669	42067	22.5517	0.386796
P2_1	26007430	25715712	6050650	107404	23.529	0.417659
P2_2	25590236	25304443	5649160	108969	22.3248	0.430632
P2_3	17194089	17001245	4980120	51376	29.2927	0.30219
P2_4	17681943	17482721	4853528	58868	27.7619	0.336721
P3_1	27451473	27143217	4493203	83881	16.5537	0.309031
P3_2	58190	57549	10719	56	18.6259	0.0973084
P3_3	1140704	1127778	382674	1355	33.9317	0.120148
P3_4	12937225	12792447	3271072	21732	25.5703	0.169881
P4_1	27777485	27465316	4708343	93015	17.1429	0.338663
P4_2	21786005	21542455	3685105	64888	17.1062	0.30121
P4_3	16591205	16405257	3267506	68879	19.9174	0.419859
P4_4	13276103	13127259	3754278	37457	28.5991	0.285338

## Sheet: Table S5
Table S5 Unique sRNA sequences identified in P. glauca libraries
mature_miR	count	sequence	hairPin_2nd_RNA_Structure	mature_loop_star_seq	score
AAAAAAGAGGUCGUAUUGUAGACA	24	gtcaacaaacctctttacatcggcgcgcatgcttggccaataatatgactcgctcatcttggcgaaagttttgtcatgcccgaaatgacctgctaagcctccactgtgcttctccttcaccagattctctctcatagagcaatcgggaatacataattgatttccttatgaaatatttggtttaaataataaaaaagaggtcgtattgtagacatattcatgaa	(((.((((((((((((.................................................................................................................................................................................))))))))....)))).)))...........	tcaacaaacctctttacatcggcgcgcatgcttggccaataatatgactcgctcatcttggcgaaagttttgtcatgcccgaaatgacctgctaagcctccactgtgcttctccttcaccagattctctctcatagagcaatcgggaatacataattgatttccttatgaaatatttggtttaaataataaaaaagaggtcgtattgtagaca	-1.82
AAAAACGCACGGAUCUGUACCUCU	24	accagggggcctcagctcctgcaggaaatataatatatctttgtaccagggacatgctgctattggcacagtgcctcgggaaccattgttggacgattcagaaacgatttctctcttggtcctcgtccagtccaggatcgtactgttcctctacagacagagaaaaaaaaacgcacggatctgtacctctacgcgcaagc	...(((((....(((.((((((......................................................................................................................................................))).))).)))..)))))..........	ggggcctcagctcctgcaggaaatataatatatctttgtaccagggacatgctgctattggcacagtgcctcgggaaccattgttggacgattcagaaacgatttctctcttggtcctcgtccagtccaggatcgtactgttcctctacagacagagaaaaaaaaacgcacggatctgtacctct	-0.86
AAAAAGGUAUCGGAGUGUAGAACA	24	ggggttgatgtggcatcctctcgtaccatgttggtcaacacgataagtcaacttgcaggaggcttaagtttttcatacgaactctaatggatgcacagtatgcattgtaaaaaggtatcggagtgtagaacaccatgaaggg	.........((.(((..((((.(((((......................................................................................))))).)))))))...))...........	tggcatcctctcgtaccatgttggtcaacacgataagtcaacttgcaggaggcttaagtttttcatacgaactctaatggatgcacagtatgcattgtaaaaaggtatcggagtgtagaaca	-1.61
AAAAAUGAAACAAGGACAUGUAGG	24	aagaggtgaatgctaatcttaagtgttattttgatcattagtcaagcagagaaaataggtcaagggcagaaaatggcaatgaacctactttagttgaagttgaaatagtagcaaggagtttgcatgctacaaattctagagaaaaatgaaacaaggacatgtagggcatcgaggt	....((((..(((...((((..((.(((((((..((......................................................................................................))..))))))).)).))))...)))...)))).....	tgctaatcttaagtgttattttgatcattagtcaagcagagaaaataggtcaagggcagaaaatggcaatgaacctactttagttgaagttgaaatagtagcaaggagtttgcatgctacaaattctagagaaaaatgaaacaaggacatgtagg	-1.01
AAAACAGAUCUGCCCAGGACAAAG	24	tccgcaacgtaggtcctagggataaaggatttccaggagccatagctctctgatatacgtgtggggtccaacagtattatgcagacatttcaaaactttcgacattgtttaatttcagaaagatggacaaaaatattactcaacccaacagaggatcccatcaaaacagatctgcccaggacaaaggatcccataa	............(((((.(((.....((((((.......................................................................................................................................)))))).))))))))..............	aggtcctagggataaaggatttccaggagccatagctctctgatatacgtgtggggtccaacagtattatgcagacatttcaaaactttcgacattgtttaatttcagaaagatggacaaaaatattactcaacccaacagaggatcccatcaaaacagatctgcccaggacaaag	-1.68
AAAAGAUAUAGAUCUAGACUGUAG	24	tagcaagtatacaagatctagaacttcatcatcatatgcatgcaatataggctagataacttcaaaagatatagatctagactgtagattcccttca	.........((((.(.((((((.((..(((.....................................)))..)).)))))))))))...........	acaagatctagaacttcatcatcatatgcatgcaatataggctagataacttcaaaagatatagatctagactgtag	-4.69
AAAAGAUGAUUGUCGGAUAGUUCA	24	tatgttgttattttgttggatagaaaatttacacatggtatgatgaagaagagtgatggctttgatgcatggagtataaaacaggtttaatctcattagttatataaaaaatcacctcaacctaaaagatgattgtcggatagttcattcaacataa	(((((((.....(((((.(((((...((((................................................................................................))))..))))).)))))......))))))).	ttttgttggatagaaaatttacacatggtatgatgaagaagagtgatggctttgatgcatggagtataaaacaggtttaatctcattagttatataaaaaatcacctcaacctaaaagatgattgtcggatagttca	-0.39
AAAAGGGCUGUCUGACUGAGG	21	gaatttttgcaaaagggctgtctgactgaggagctggaggcacggcttggtgggaaaccacagggtccatggcattggctctggtcaaggagatattcttttcaatttgg	......(((.(((((((.(((((((((..(((((..(.(.((.((((..((((....))))..)).)).)).).)..)))))))))....))))))))))))))).....	aaaagggctgtctgactgaggagctggaggcacggcttggtgggaaaccacagggtccatggcattggctctggtcaaggagatattcttttca	-1.94
AAAAGGUAUCGGAGUGUAGAACAC	24	tgcaccattgaaaaggtatcggagtgtagaacactgtcaaaggcgtgggaataagttctagacaccagaaccacaaaaaaaattgtttaattcctcaaaatggcttcagaagattccataccccaattttctaaattgggacctgccactaaaatgaccctacaagataattcctcaatttttttccactctgaaatcat	..............(((.((((((((.((((......................................................................................................................................................)))).)))))))).)))..	aaaaggtatcggagtgtagaacactgtcaaaggcgtgggaataagttctagacaccagaaccacaaaaaaaattgtttaattcctcaaaatggcttcagaagattccataccccaattttctaaattgggacctgccactaaaatgaccctacaagataattcctcaatttttttccactctgaaatcat	-3.27
AAAAUCCAGUUGUUGGGCGGAAGA	24	ggcagaagataaaatccagttgttgggcggaagataaaaaccaagtacatgaatatactcatctgccatggataggatttttgcaacttctct	..........(((((((.(((....((((((.((.......((......)).......)).))))))...))).)))))))............	aaaatccagttgttgggcggaagataaaaaccaagtacatgaatatactcatctgccatggataggatttttg	-2.83
AAAAUCUCGGAAUGAAUAUGCUGG	24	atccttgcctagcctactctgtcctagcctactttatcttagcctactctatcctagcctagcctacctagcctagcctactctacgctactttagcctacctagcctagcctagcctagcctatcctagcctagcctatcctagcaaaaatctcggaatgaatatgctggaataagcaaa	....(((((((((.((.((..(((.((.............................................................................................................................)).)))..)).)).))))).....)))).	agcctactctgtcctagcctactttatcttagcctactctatcctagcctagcctacctagcctagcctactctacgctactttagcctacctagcctagcctagcctagcctatcctagcctagcctatcctagcaaaaatctcggaatgaatatgctgg	-1.07
AAAAUGACCAAGAUGGAGAACUGU	24	ggcttatttcagattatttggtcattttttgtcattatttagcatatgtggacaaaaaacaaatggatttggtaaaaatcattgtaaacacatactgtttgacctaaaattaaagatttagttgtaaattggaccaaagtattggacttgaaaatcataacaaaaatgaccaagatggagaactgtgatggataag	...(((((.(((.((.((((((((((((......................................................................................................................................))))))))))))...))...))).))))).....	agattatttggtcattttttgtcattatttagcatatgtggacaaaaaacaaatggatttggtaaaaatcattgtaaacacatactgtttgacctaaaattaaagatttagttgtaaattggaccaaagtattggacttgaaaatcataacaaaaatgaccaagatggagaactgt	0.9
AAAAUGACUCUCGGCAACGGAU	22	gagtgcagcgaaaatgactctcggcaacggatatctcggctcttgtcacgatgaagaacatagcgaaatgcgatacttagtgtgaattgcagaatcccgtgaatcatcgagtttttgaatgcaatttgcgcccgaggcctcggtcgagggcacgtctgtctgggcgtcgattttcttgtgtctcgg	.......(.(((((((((.(((((..((((((.((((((((...(((.((..................................................................................)).)))...))))))))....))))))))))).))).)))))))..........	aaaatgactctcggcaacggatatctcggctcttgtcacgatgaagaacatagcgaaatgcgatacttagtgtgaattgcagaatcccgtgaatcatcgagtttttgaatgcaatttgcgcccgaggcctcggtcgagggcacgtctgtctgggcgtcgattttct	-1.63
AAACAACUGAAAACACUCUGG	21	tatagaggggaaacaactgaaaacactctggcaacatgaatctcaggtagtcatgttgttttttgttttgttttacagatccgtttcacttcatctga	.........(((((..(((((((((..(.((((((((((..(....)...))))))))))....)...)))))).)))....)))))...........	aaacaactgaaaacactctggcaacatgaatctcaggtagtcatgttgttttttgttttgttttacagatccgtttca	-1.66
AAACAUGUCACAAGUAGAAUCUGA	24	catcaagagcaaacatgtcacaagtagaatctgaacctcagtggaaagaatatcaatttttcctctcaactacctgcactagacccaattaaaattattttctaattggcacaaattgtatacaatcatcttataataaacatattctccgaaaataatctagatcagaaccaacctactagagacactaatatcattagttga	.......(.......((((.(.(((((..(((((..................................................................................................................................)))))......))))).).))))......)..........	aaacatgtcacaagtagaatctgaacctcagtggaaagaatatcaatttttcctctcaactacctgcactagacccaattaaaattattttctaattggcacaaattgtatacaatcatcttataataaacatattctccgaaaataatctagatcagaaccaacctactagagacactaatat	-2.45
AAACGCACGGAUCUGUACCUCU	22	ctaagttagtttgtgttgatcgttttgcgtaataggttggagtgatggtattcttttccatataagctatagtctctcctcctttcctaacatttccccaccactgcctgccggggataggaaacgatttctctcttggtcctcgtccagtccaggatcgtactattcctctacagaaagagaaacaaaaacgcacggatctgtacctctacgcgcaagc	......(((...(((..((((....(((((................................................................................................................................................................)))))..))))..)))..))).........	ttgtgttgatcgttttgcgtaataggttggagtgatggtattcttttccatataagctatagtctctcctcctttcctaacatttccccaccactgcctgccggggataggaaacgatttctctcttggtcctcgtccagtccaggatcgtactattcctctacagaaagagaaacaaaaacgcacggatctgtacctct	-0.33
AAACGUUCGGAUUUUAGUAGG	21	ctacaacttgaaacgttcggattttagtaggtcttgctttttgtctgacatcagaaaaaaagatttaccatctttgcagcccccgggaagttgatgcaccaacttacccaaacggggcccacatgacttttggcgcttcatctcctaggg	........((((.(((.((((..(((((............................................................................................)).)))..))))))).))))..........	aaacgttcggattttagtaggtcttgctttttgtctgacatcagaaaaaaagatttaccatctttgcagcccccgggaagttgatgcaccaacttacccaaacggggcccacatgacttttggcgcttca	-1.53
AAACGUUGACCUGUAAAAAUUCUG	24	taccacatcagaattttacaggtcgacgtttcgaaccttaagctaggttcatcttctttatgtcctgaagatgaacctggcttaagttttgaaacgttgacctgtaaaaattctgatgcagtatt	(((..((((((((((((((((((((((((((((((.((((((((((((((((((((..........)))))))))))))))))))).)))))))))))))))))).))))))))))))..)))..	gaattttacaggtcgacgtttcgaaccttaagctaggttcatcttctttatgtcctgaagatgaacctggcttaagttttgaaacgttgacctgtaaaaattctg	2.66
AAACUUUAGCCGUCGGAUCUUGA	23	aggatgcatgaaactttagccgtcggatcttgaaggtgtaaatccataccattttcatcgtacagtatgccaggccggctgttcgattgttgatgtatggaaaattcagtttaaatctgagtcgtccgattaagaccacgtgttgatgaagaactaacccata	.............(.((((((((.((.((((((.((.........................................................................................))..))))))))))).))))).)...............	aaactttagccgtcggatcttgaaggtgtaaatccataccattttcatcgtacagtatgccaggccggctgttcgattgttgatgtatggaaaattcagtttaaatctgagtcgtccgattaagaccacgtgttgatgaagaa	-1.92
AAAGAAUGACUAGAUCUAGGUUAG	24	tatatctacaaaagaatgactagatctaggttaggttatcttttggatccaaaaacttagaaaaactttagaaaattgctaagagaagaaagagaagagaggagatatagtcacccaagtcaaggagaatgtttgggaagcctcctagacgtcctatgcagcttgatcctcctgaatatgactttaccctgcgagatcagcaagcaataagcctccagct	.............(..((.((.(((((.(((.((((((............................................................................................................................................)))))).))).....)))))))))..)...............	aaagaatgactagatctaggttaggttatcttttggatccaaaaacttagaaaaactttagaaaattgctaagagaagaaagagaagagaggagatatagtcacccaagtcaaggagaatgtttgggaagcctcctagacgtcctatgcagcttgatcctcctgaatatgactttaccctgcgagatcagcaagcaataa	-2.88
AAAGACUCUGAAUCCAUAGGA	21	tcgttctatttgagggtttatcttttctcctctctgcaattccggctggtcgagaaagactctgaatccataggaaagaagacgg	.((((((.(((..((((((((((((.(((..((..((.......)).))..))))))))...)))))))...))).)))..))).	tgagggtttatcttttctcctctctgcaattccggctggtcgagaaagactctgaatccatagga	1.9
AAAGAGGUUGUACGGACUGUGUAA	24	atacaggtctgctcctcgatttctgtgcctccaatatgttgtatggtcacctcgaaatacgtgccaacagcagcaagtaatttttgggtgtattactggatgtacggccttctagaaaaccgtgtcacactttccagaaaatgcacacagcaactcacctcgatttttgtgcataaaagaggttgtacggactgtgtaaatctgtactg	.(((((((.(((....((...(((((((..((....................................................................................................................................................))..))))))).)).))).)))))))...	gctcctcgatttctgtgcctccaatatgttgtatggtcacctcgaaatacgtgccaacagcagcaagtaatttttgggtgtattactggatgtacggccttctagaaaaccgtgtcacactttccagaaaatgcacacagcaactcacctcgatttttgtgcataaaagaggttgtacggactgtgtaa	2.11
AAAGAUCGUGAUUGUGUAGACUCA	24	aatgatgatcaaagatcgtgattgtgtagactcagactcatgtggttcataatggctccatgttgaataatttgtctagatacataatacttgatccacgatgatttagga	.............(((((..((((((((..((.((((..((...(((((..(((....)))..))))).))..)))))).))))))))...)))))...............	aaagatcgtgattgtgtagactcagactcatgtggttcataatggctccatgttgaataatttgtctagatacataatacttgatccacga	-1.92
AAAGAUCUACUGGAACUCUGAAGG	24	tccttgtttctatagaaataatcgagttcttcttgtcattaatcgcagtttggagatatgttaaacgaagcgaaaaaaaaaagatctactggaactctgaaggaataggtttt	..(((((((((.((((.....((.(((...((((........((((.((((((.......))))))...)))).......))))...))).))..)))).)))))))))....	tatagaaataatcgagttcttcttgtcattaatcgcagtttggagatatgttaaacgaagcgaaaaaaaaaagatctactggaactctgaagg	-3.01
AAAGAUUGGUUUGGAUUUGUUAGA	24	tgcttactttaaagattggtttggatttgttagatccggttggttgtggaagatcttctccaactaccagatcctatttatgtgtgtgtggttgagaaattccctcatgagtttgttatgttgttgagggaaaacttcttgtataaatatgtgcttgattgattaacaaaaaatatatgtagaatatatttttgagtaaataatatctactctccatttttcta	............(((.(((..((((((((((.......................................................................................................................................................................))))).)))))....)))....))).	aaagattggtttggatttgttagatccggttggttgtggaagatcttctccaactaccagatcctatttatgtgtgtgtggttgagaaattccctcatgagtttgttatgttgttgagggaaaacttcttgtataaatatgtgcttgattgattaacaaaaaatatatgtagaatatatttttgagtaaataatatctactctccatttttcta	-2.29
AAAGAUUGUGGAAUUUGGCUCUGC	24	tttggcttaaagattgtgaaatttggttggaaactttaaagattttggaatttggctctactggaaactttaaagattgtggaatttggctctgccagaaacttt	((((((....(((..((.((((((.(..(....((((((((.(((..(............)..))).)))))))).)..).)))))).)))))))))))......	agattgtgaaatttggttggaaactttaaagattttggaatttggctctactggaaactttaaagattgtggaatttggctctgc	-7.2
AAAUAAAGAUUGUCGGAAGUGGUA	24	tcttcatgtgcgcttctactattctttactttagtctttgtcgtccttgatggtatctttcacgataacccatagggacctacagatcttgctttcggtgatttgcacaggaatcctgcgtgacaacctgtctatcacgccttttgtttaaataaagattgtcggaagtggtacgagataccc	((((...((((((((((((...((((((.(((((.................................................................................................................)))))))))))..)).)))))).)))))))).....	cgcttctactattctttactttagtctttgtcgtccttgatggtatctttcacgataacccatagggacctacagatcttgctttcggtgatttgcacaggaatcctgcgtgacaacctgtctatcacgccttttgtttaaataaagattgtcggaagtggta	1.39
AAAUCGUCUGGAACUGUGAAGAGG	24	ggggaactacaaatcgtctggaactgtgaagaggagggattatggaggtacctatatgggttcctcttaaattacctcctcgacataagccattggtggagttcttggct	.(((((((....((((..(((...((((..(((((((((((..(((((.((((....)))).)))))..)))).)))))))..))))..))).))))..)))))))....	aaatcgtctggaactgtgaagaggagggattatggaggtacctatatgggttcctcttaaattacctcctcgacataagccattggtggag	1.01
AAAUCGUCUGGUACUGUGAAGAGG	24	gaattcctcctcaactatgcagatggtgccttccatggcatcctaggcacttgtgctcgttgtgttgaggctggggaactgcaaatcgtctggtactgtgaagaggatggattctg	((((((.(((((.((..((((((((((.........................................................))))))).)))..))...))))).))))))..	tcaactatgcagatggtgccttccatggcatcctaggcacttgtgctcgttgtgttgaggctggggaactgcaaatcgtctggtactgtgaagagg	2
AAAUGAUUAAUAGGGACUGUCGG	23	ttccattccatagtagccttagcatggaataacgcgataggagtctggtcctattgtgttggccttcgggaccggagaaatgattaatagggactgtcgggggcattcgt	.....(((((((((..(((((.(((......................................................))).....)))))))))).))))........	catagtagccttagcatggaataacgcgataggagtctggtcctattgtgttggccttcgggaccggagaaatgattaatagggactgtcgg	-2.92
AAAUGUUUGACCUUCAUCGUCGGC	24	ggcgcaaagccacgactgccagaggtcagaaacgttatgtaacattgccagagagagctggaaacgttatgtaacattgccagagatctaaaatacttatattaacatctccaatttagtgatgggttcattcgagatgcttagctctcttcctttgataaatgtttgaccttcatcgtcggcttaccaaaat	(.....(((((((((.((...(((((((((......................................................................................................................................))))))))))))))).))))).)......	cacgactgccagaggtcagaaacgttatgtaacattgccagagagagctggaaacgttatgtaacattgccagagatctaaaatacttatattaacatctccaatttagtgatgggttcattcgagatgcttagctctcttcctttgataaatgtttgaccttcatcgtcggc	-0.68
AAAUUCAGAGGGUCGGAUGUGGGC	24	aactatgtaactatatgcaactatatgacagataggtgtggcaatttcaactttatgcaactaaatgcaactatatgcaactatgcatgtgcgttacatgatttaagcccatcttgtggttgatgtcattaaagtcattaaattgttgcccatatattaaattcagagggtcggatgtgggcatgtgcatgg	(..(((((..((((((.(.(((...(((...(((((.(..(((((((..((((((..........................................................................))))))....)))))))..))).))).......)))...))).).))))))))))))......	ctatatgcaactatatgacagataggtgtggcaatttcaactttatgcaactaaatgcaactatatgcaactatgcatgtgcgttacatgatttaagcccatcttgtggttgatgtcattaaagtcattaaattgttgcccatatattaaattcagagggtcggatgtgggc	-0.31
AAAUUGACCUGGAAGAGGACGUGG	24	gtttgctcaaaaattgacctggaagaggacgtggtaaaacagacaaatattgacaaaaattggggaaagtggttttacccaatgctaggaatagatccttctgatataaataatcttccatctgcatcttccataactggtagttttggccattaaa	........((((....(((((((((((.(.((((.....((((........................................................))))..............)))).).).))))))).....)))..))))..........	aaattgacctggaagaggacgtggtaaaacagacaaatattgacaaaaattggggaaagtggttttacccaatgctaggaatagatccttctgatataaataatcttccatctgcatcttccataactggtagtttt	-2.06
AAAUUUACAUCGUCGGAUUCUGGC	24	gatgaatggttggatttgcagatttgagtaggtaagtttgtataatcctagtgccctaggggtttttcagcatgctaaatccatttacgcatttagaaagaaaatttaaacaacataaaatagagattttgtccaaatttacatcgtcggattctggccaattcctgc	......((((..((((((..(((.(((((.((.((((((.(((............................................................................))).))))))...))..))))).)))..)))).))..))))........	tggatttgcagatttgagtaggtaagtttgtataatcctagtgccctaggggtttttcagcatgctaaatccatttacgcatttagaaagaaaatttaaacaacataaaatagagattttgtccaaatttacatcgtcggattctggc	-1.14
AAAUUUAUAUCGUCGGAUUCUGGC	24	tcacatttgtctgaaatccgacgagaaattattagatttgtagatttgagtaattatttctgtataatctgagtgccccagggatttttcagcacgctaaatctatttctgcattcagaaatggattttgaacaacaaaaaataaagattcgtgtaaatttatatcgtcggattctggcgaaaaaagcc	(....((((((.(((.((((((((.(((((..............................................................................................................................)))))...))))))))))).))))))....)..	ctgaaatccgacgagaaattattagatttgtagatttgagtaattatttctgtataatctgagtgccccagggatttttcagcacgctaaatctatttctgcattcagaaatggattttgaacaacaaaaaataaagattcgtgtaaatttatatcgtcggattctggc	-0.21
AAAUUUAUAUCGUCGGAUUUCGGC	24	ggatatttcttgaaatccggtgagaaattattgggtttataaatttgagtgattatttctgtaaaatccaagtgtcttgaaagtttttcagtatgctaaattcatttatgcattcagaaatggattttgaagatgtaaatttatatcgtcggatttcggcgaaaaaagcc	((...((((((((((((((..((.(((((............................................................................................................)))))...))..)))))))))).))))....))	tgaaatccggtgagaaattattgggtttataaatttgagtgattatttctgtaaaatccaagtgtcttgaaagtttttcagtatgctaaattcatttatgcattcagaaatggattttgaagatgtaaatttatatcgtcggatttcggc	1.8
AACAAUCGAACGGCUGGCCUGGCA	24	aaatctgggtcagtcgatcatcgacacgtcgtcttaatcggacgacacagatttaaaaccaacctcgccacatgtcaacaatcgaacggctggcctggcataccgtacga	....(..(((((((((....((((.........................................................)))).)))))))))..)............	ctgggtcagtcgatcatcgacacgtcgtcttaatcggacgacacagatttaaaaccaacctcgccacatgtcaacaatcgaacggctggcctggca	-3.42
AACAGAAAAACGGAUUGAUAGAAC	24	ctcttgcaaggatggattcctttttcgttgttcatatagcatttagggaattttctcgccttataaatgatgtcctccttgtgtgtttggaagtgtcatattattgcgagtttcgtggacggtgcaacgttcggttttttttcatctgggcgcttgcatgtagaggcataggtgaaaacaaatctgtggcaacagaaaaacggattgatagaacagagaaaaca	.((((......((.(((((.(((((((((((.(((......................................................................................................................................................)))))))).)))))).))))).))......)))).....	aggatggattcctttttcgttgttcatatagcatttagggaattttctcgccttataaatgatgtcctccttgtgtgtttggaagtgtcatattattgcgagtttcgtggacggtgcaacgttcggttttttttcatctgggcgcttgcatgtagaggcataggtgaaaacaaatctgtggcaacagaaaaacggattgatagaac	-0.07
AACAGAUGUCGAAGUGGAACCCCC	24	ggtgtcggtcaacagatgtcgaagtggaacccccaccatctagagtgggtaaccctgaagcatcaagggactcagagggagggcctccacccaaggacatcaccagagaactacaga	..............((((((...(((((..(((..((.(((.((((......((((((....)).)))))))))))))..)))..))))).....))))))................	aacagatgtcgaagtggaacccccaccatctagagtgggtaaccctgaagcatcaagggactcagagggagggcctccacccaaggacatcaccaga	-1.21
AACAGAUUUCAGGAAAAAGGUAGA	24	aataaatttatttttagttttgattattttagattagttataattttggtagcaaaatgagtttttaccctttttctaatatgatatttttgttagcatgttagcatatcaatgtgatatttcttccaggttaagcatgttagcatattattttttcttgaatggttattggcaaagaaaaaggtagtttaacagatttcaggaaaaaggtagatctaaacaaa	..((.((((((((((..((((((.....((((((((....................................................................................................................................................))))))))......)))))).)))))))))).))......	tatttttagttttgattattttagattagttataattttggtagcaaaatgagtttttaccctttttctaatatgatatttttgttagcatgttagcatatcaatgtgatatttcttccaggttaagcatgttagcatattattttttcttgaatggttattggcaaagaaaaaggtagtttaacagatttcaggaaaaaggtaga	-0.79
AACAGUGGUUUCGAGCUGGAG	21	cgatacgactccagcactattgaaaactggagaaatgcacttgctcgtgtggcagacaacagtggtttcgagctggaggtgcgcaatg	((.(((..(((((((....((((((((((..(...(((((........)).)))..)..))))..)))))))))))))))))).....	ccagcactattgaaaactggagaaatgcacttgctcgtgtggcagacaacagtggtttcgagctggag	-0.68
AACAUGCCGAAGCCUGGAGGAA	22	caagttcggtaacatgccgaagcctggaggaatatcaccagaaaaattgttagaccccaagttcaaatgactcaactcacccagttcagggatgttatgcggcaagct	........(((((((.((..(((.(((..((...(((...(((...(((........))).)))...)))......))..))))))..)).)))))))..........	aacatgccgaagcctggaggaatatcaccagaaaaattgttagaccccaagttcaaatgactcaactcacccagttcagggatgttat	-7.53
AACAUUCGUCGGGCUUGUGACAGC	24	agtacgtcgcagtggtgatgctagggtggtaaaagtacattggatacatgacgctagggtgggtaaagtctgtcatagtggagacactacaacgttcaacattcgtcgggcttgtgacagcgaggtgggaa	..(((.((((.((.(..(.(((.(((((.......................................................................)))))....))))..).)).)))).)))....	agtggtgatgctagggtggtaaaagtacattggatacatgacgctagggtgggtaaagtctgtcatagtggagacactacaacgttcaacattcgtcgggcttgtgacagc	0.4
AACAUUGACCAGAUCGAAUAAGGC	24	gatcttatgcaacattgaccagatcgaataaggcacgaaatacgaggcatcgggtataaggtggtttcgaaggactggttttagaaaacctatccctaaggatgccttcagcataattactcatcaaacaactttcaatgtatttgcatatgtcttatcaggtccacttggctgtgtgttcacacaatggc	..................(((((((..((((((((...................................................................................................................))))))))..))))....)))....................	aacattgaccagatcgaataaggcacgaaatacgaggcatcgggtataaggtggtttcgaaggactggttttagaaaacctatccctaaggatgccttcagcataattactcatcaaacaactttcaatgtatttgcatatgtcttatcaggtccacttggctgtgtgttc	-2.1
AACCCAGUCCUUGGACAGAAGAAC	24	catttctacagagactgtgcaaaggataggaaactcttgaataacaggctaaaacaggaacccagtccttggacagaagaacacactcaagc	..............((((.(((.((((.((....(((((...............)))))..)).))))))).))))................	gagactgtgcaaaggataggaaactcttgaataacaggctaaaacaggaacccagtccttggacagaagaac	-2.68
AACCGAUUCAUCAAGCAGCUC	21	tataaagtttgttgggtggttgagatggttatttagcgtcgtttcgggacaggtttgggtaaatgaaacagtaacagattccgttaatttactagctgatctagggatcacctgcataggcaatttagcagtttttactgcaattttgttttgagtgggtgtttccaaggatgggcatggaaaccgattcatcaagcagctcttgattttag	..(((((((.((((..((((.(((.(((((.......................................................................................................................................................))))).)))))))..))))....))))))).	gttgggtggttgagatggttatttagcgtcgtttcgggacaggtttgggtaaatgaaacagtaacagattccgttaatttactagctgatctagggatcacctgcataggcaatttagcagtttttactgcaattttgttttgagtgggtgtttccaaggatgggcatggaaaccgattcatcaagcagctc	2
AACGGGCUGAAGAACAAAAAACUC	24	ttttgcttagaacgggctgaagaacaaaaaactctctcattttttgtacaggtgccatgagaaaggataatcgaagctgtctttcagcttcttttttcgaatttttggtttttctgttactgtcccgatcttgcaggagttgttacaaccagctggaggtgaatttggagaaattgaaagaggtttttgtccatcacatgcccatatacaataatgtc	.............(((((((.(.(((((((.((((.(((.((((.............................................................................................................................)))).))).)))).))))))).).)))...))))...............	aacgggctgaagaacaaaaaactctctcattttttgtacaggtgccatgagaaaggataatcgaagctgtctttcagcttcttttttcgaatttttggtttttctgttactgtcccgatcttgcaggagttgttacaaccagctggaggtgaatttggagaaattgaaagaggtttttgtccatcacatgcccatata	-1.76
AACGUAUGUCUGUGGAACGGC	21	aaatttacgtcagccatggacgcgggtgggctaaagaaaatcagagacttgggggctcttttgtccttcaagaatttaactggattcaagtccatatttactgctgagaactcacagaacgtatgtctgtggaacggcgtttggtgta	......(((((..(((((((((((...............................................................................................)))..))))))))...)))))........	cagccatggacgcgggtgggctaaagaaaatcagagacttgggggctcttttgtccttcaagaatttaactggattcaagtccatatttactgctgagaactcacagaacgtatgtctgtggaacggc	-0.78
AACGUCAAAGAUGGUCGGAAGCAG	24	aggtcaagctgtgaaactgactactgaagacattcggtatctggatcattctcctagatactgcggatagccgaaagcaagatatttgcagatggtagtgtatccataggataattcagtatattgtccttcgggaagtcgagaagtgttggttgtacaaagaacgtcaaagatggtcggaagcagttttatctgt	((((.(((((((....(((((((((...(((.(((.(((((..(....(((((.......................................................................................)))))...)..)..))))...))).)))..)).)))))))..))))))).))))..	gtgaaactgactactgaagacattcggtatctggatcattctcctagatactgcggatagccgaaagcaagatatttgcagatggtagtgtatccataggataattcagtatattgtccttcgggaagtcgagaagtgttggttgtacaaagaacgtcaaagatggtcggaagcag	2.24
AACGUUGUCGGCAGAUUCUGAAGG	24	ccactttcctaacgttgtcggcagattctgaaggagagctgccttctactatgcttctgagacgaaagcgtggactatgttagacaagagagccaattatatattgcagaagacaataaggatgcagatggaagcatggactctgttagacggagggagccgattataagcactcctacatgaagcaagggttaggaggg	...((((((((((.((....((...(((((.(((((.(((.(((((..........................................................................................................)))))...........))).))))).)).))))).)).))))))))))	aacgttgtcggcagattctgaaggagagctgccttctactatgcttctgagacgaaagcgtggactatgttagacaagagagccaattatatattgcagaagacaataaggatgcagatggaagcatggactctgttagacggagggagccgattataagcactcctacatgaagcaagggttag	1.49
AACUCCAGAACGCGGGCAAGACGA	24	gcgggctaacgatttgaaagcttccaaagagacattttccatctcggcggatgggactggggccattggagtatgcggcgacctccagagcaaaagaaaaacgcatgccaaacccgcatgcaagagggaaccgcagccgtgagttctcctggccgctgctccacacgaaggcgcgcccctgcaaactccagaacgcgggcaagacgagggcgcactg	(.(.(((..((.((((...(((((....(((..........................................................................................................................................................)))..))).))...)))).))..))).).)..	gatttgaaagcttccaaagagacattttccatctcggcggatgggactggggccattggagtatgcggcgacctccagagcaaaagaaaaacgcatgccaaacccgcatgcaagagggaaccgcagccgtgagttctcctggccgctgctccacacgaaggcgcgcccctgcaaactccagaacgcgggcaagacga	1.67
AAGAAAUUGUUGGAUCUGUAGAUU	24	aacactgtaatctaaaagttctacatttttttttcgatgatattatttgtttaatttttcttgaaatccggaaagaaattgttggatctgtagatttgagtggtta	..((((..((((((...((((.(((.((((((((((..(((.(((................))).))))))))))))).))).))))...))))))..))))....	tctaaaagttctacatttttttttcgatgatattatttgtttaatttttcttgaaatccggaaagaaattgttggatctgtagatt	-0.51
AAGAAGUAGCGGACUGUUCGG	21	atccaccccaaagaagtagcggactgttcgggaactgcgtgataaagctttgcaatatgctgcgcaatacgcagtatccttctcatggtactggtatttgtatgaggaatttgc	........((.(.(((((.((((((((..((((((((((((.....((...((.....)).))....)))))))).))))....))))).))).))))).).))..........	aagaagtagcggactgttcgggaactgcgtgataaagctttgcaatatgctgcgcaatacgcagtatccttctcatggtactggtatttgtatg	-1.61
AAGAAUGACUAGAUCUAGGUUAGG	24	atatctacaaaagaatgactagatctaggttaggttatcttttggatccaaaaacttagaaaaacttcagaaaaatgctaagaaaagaaagagaagagaggttgaaaaaattttcaatgttttgaccttcccggagggaattctccgggagaatctttctatccattccatctttacctatttctttcatctatacctaa	...........(((.(((..(((..(((((.(((........((((...................................................................................................................))))......))).)))))..))).))))))........	aagaatgactagatctaggttaggttatcttttggatccaaaaacttagaaaaacttcagaaaaatgctaagaaaagaaagagaagagaggttgaaaaaattttcaatgttttgaccttcccggagggaattctccgggagaatctttctatccattccatctttacctatttctttcatctata	-2.81
AAGAAUGAUCAGAUCUGAACUAUG	24	gtatattgcaacattcatgttggttgaattttgtgactaaactacacaagcaaaagaatgatcagatctgaactatgctatgtcttc	..((((.(((...((((..(((((((..((((((...............))))))...)))))))...))))...))).))))....	acattcatgttggttgaattttgtgactaaactacacaagcaaaagaatgatcagatctgaactatg	0.92
AAGAGAUUUGUCCUGUAGAUU	21	ggcggtgatttctcagcgacatatcttccccattttcttaggtggttatgcatacgtattatattccgactgtccacctcaacaagagatttgtcctgtagattttgaagcccc	(((..(((..((((((.((((.(((((............((((((..((((....))))..............))))))......))))).))))))).)))..)))..)))..	tctcagcgacatatcttccccattttcttaggtggttatgcatacgtattatattccgactgtccacctcaacaagagatttgtcctgtagatt	1.57
AAGAGGUCAUAGACAUGUGGA	21	tgatccacatggcctgctgactacatataatttcagcaaaaacaatgttatttcaataaaatcctgcacgatgaaattgaggaaaaactatttcagcgtctcaaatggagttacaatggtctccaagattatttgaagacttgttttgtatattttgcagcttatccggacgacacacacatcaattgtgaagaggtcatagacatgtggatcgcagaaag	.((((((((((..(((.(((((.(........................................................................................................................................................................).)))))))).))))))))))........	cacatggcctgctgactacatataatttcagcaaaaacaatgttatttcaataaaatcctgcacgatgaaattgaggaaaaactatttcagcgtctcaaatggagttacaatggtctccaagattatttgaagacttgttttgtatattttgcagcttatccggacgacacacacatcaattgtgaagaggtcatagacatgtgga	-0.92
AAGAGGUGUCGUGACAAACAGUAG	24	gaaaaagtctatgcatttgtcaagaacaagaaatattgtagttatgattgagatggtagaaacaaagttattaaagaggtgtcgtgacaaacagtagattgaattct	.....(((((((...(((((((.((((....((((((((..((((.((....)).))))..))))...))))......)).)).)))))))..))))))).......	atgcatttgtcaagaacaagaaatattgtagttatgattgagatggtagaaacaaagttattaaagaggtgtcgtgacaaacagtag	-1.22
AAGAUCAAGGACUUGUUAGAACUG	24	tagaaattccaagatcaaggacttgttagaactgtctctaatgcaagcttgtggggaaatgatggtagcacgagatctgtagcggcagggcctaaattacgggagcatca	..((..((((..(((..(((.((((((...((.(((((...(((.(.((..(......)..).).).))).)))))..))...)))))).)))..)))...))))..)).	aagatcaaggacttgttagaactgtctctaatgcaagcttgtggggaaatgatggtagcacgagatctgtagcggcagggcctaaattacgg	-3.59
AAGAUCAAGGAUUUAGAAACACUG	24	gagggaagaaaagatcaaggatttagaaacactgtgctctcagccagttggtgctggcaatcagaggttgtagcctctatgagttggtgctcataaaagatgagatgtaatgaagttgaagcttgctgaacatcttaagaaaacgaggttttttccctggttgggtttcctcttga	......(.....(((((.(((...((((((..(((..((...................................................................................................))..)))..))))))))).)))))...)..........	aagatcaaggatttagaaacactgtgctctcagccagttggtgctggcaatcagaggttgtagcctctatgagttggtgctcataaaagatgagatgtaatgaagttgaagcttgctgaacatcttaagaaaacgaggttttttccctggttgggt	-1.62
AAGAUCGAGACUGAAACAGAAAAU	24	caaaaccctcttttggtttcactgaattcgtccccagctggccatgacagctcctgaaagatcgagactgaaacagaaaatggcaaatctg	......((..((((.((((((((..(((..((...(((((.......)))))...))..)))..))..)))))).))))..))........	ttttggtttcactgaattcgtccccagctggccatgacagctcctgaaagatcgagactgaaacagaaaat	-1
AAGAUCGCCACAUGGACUGAG	21	tcgcttccctttatgagttctcttctctgccagtctttttagcgctgaagcataacttccatcttcgccctcagtccagcgaacctcagcgggcgtgacaccgtaaaacactggaatgataagagcctttgaatccaacatcagtaggagctcctctaggcaccaatatgattcagcatatcgggcagagaagatcgccacatggactgaggcggttcttc	(((((((..((((((.((..(((((((((((........................................................................................................................................................)))))))))))..))..))))))..)))))))......	ccctttatgagttctcttctctgccagtctttttagcgctgaagcataacttccatcttcgccctcagtccagcgaacctcagcgggcgtgacaccgtaaaacactggaatgataagagcctttgaatccaacatcagtaggagctcctctaggcaccaatatgattcagcatatcgggcagagaagatcgccacatggactgag	0.22
AAGAUCGUCGUAAGAAGCUUGCGG	24	agcttcagcagtaagcctcttcacacagtctggagagccacacgatcctcatagtacagagcttcacggatcttgagagcacgcgacacagacttttcacaaggcttggagagatgtctgtaagactctctaaaagatcgtcgtaagaagcttgcggatgaagcaga	.((((((...((((((.((((.((((.((((((((((.(....................................................................................).))))))...)))).)).)))))).))))))...))))))...	gtaagcctcttcacacagtctggagagccacacgatcctcatagtacagagcttcacggatcttgagagcacgcgacacagacttttcacaaggcttggagagatgtctgtaagactctctaaaagatcgtcgtaagaagcttgcgg	1.08
AAGAUCUCAGGGCUGGCGACUGUU	24	aatccctaaaaaggggctgagatcccgcgatctttgctttgtcttgcactctgccttcgacaatctgtcgaagtcccaaaaataggtcgaaaatgaccaaagatccacaaaacttggtcaagggccaacaaccctgcaaggttaggacctctaagaaacataagatctcagggctggcgactgttctggggaaca	..((((((...((..(((.((.(((.(.((((((..(((.((((((.((..(((.................................................................................)))..))))))))....)))......)))))).).))))))))..))....))))))...	aaggggctgagatcccgcgatctttgctttgtcttgcactctgccttcgacaatctgtcgaagtcccaaaaataggtcgaaaatgaccaaagatccacaaaacttggtcaagggccaacaaccctgcaaggttaggacctctaagaaacataagatctcagggctggcgactgtt	1.61
AAGAUGCAGAUUUUUGGCGGUAGA	24	cagtttattctaaacattagaaatgtgatagaattcaccaacaagtggatcaagacatagagtaaccatttacaaacttgccaatttgggagacacaaaggtacaaatcgtttatttaagaaggacgatataaggttaaagtcttgtcaagatgcagatttttggcggtagaaaaacatagg	..((((.(((((....((((((((.((...............................................................................................................................)).))))))))...))))))))).....	taaacattagaaatgtgatagaattcaccaacaagtggatcaagacatagagtaaccatttacaaacttgccaatttgggagacacaaaggtacaaatcgtttatttaagaaggacgatataaggttaaagtcttgtcaagatgcagatttttggcggtaga	0.52
AAGAUGGUUGGACUGGUUAACAAC	24	aacaatgagttgtggggcagtgaagcttgaataaatggaacactataatataattgttatttaacaaatatgtattatttgggaagtaaataagtggtaattaattgctaagatggttggactggttaacaacattcatttat	...((((((((((..(.((((..((((.......................................................................................))))..)))).)..)))))..)))))...	tgtggggcagtgaagcttgaataaatggaacactataatataattgttatttaacaaatatgtattatttgggaagtaaataagtggtaattaattgctaagatggttggactggttaacaac	0.47
AAGCAUGAUCAAGGACAAUGAACC	24	aggactacttaagcatgatcaaggacaatgaacccatgtaattgctctatgtgaaatgaggaaaactgaatggatacaaccaacaacccctaagatggaaaaaagcattactaagatgagactataatagaaccaacaatacaaccctttatgagatactccttgtcagaacatgactatactagtggagagttggaagcattgagaaaattgatatgtacaaa	............(((((.((((...(((((.........................................................................................................................................................................)))))......))))))))).....	aagcatgatcaaggacaatgaacccatgtaattgctctatgtgaaatgaggaaaactgaatggatacaaccaacaacccctaagatggaaaaaagcattactaagatgagactataatagaaccaacaatacaaccctttatgagatactccttgtcagaacatgactatactagtggagagttggaagcattgagaaaattgatatgtacaa	-2.97
AAGCAUUGAUCUUGGAAACGUGGA	24	tttgaaggagaagcattgatcttggaaacgtggaattggtatatattggagactaggaggtataattacaactaatggaataaagatgacataaataaaataacattactaatgtaatatgccccaattaaggggtaatgagcgaatattagggcttaacaatagccaaaacacaaccatatctaatactatccaacaac	.(((..(((..((.((((((..(((....(((...(((((............................................................................................................................)))))..)))..))).))).))).)).)))..))).	aagcattgatcttggaaacgtggaattggtatatattggagactaggaggtataattacaactaatggaataaagatgacataaataaaataacattactaatgtaatatgccccaattaaggggtaatgagcgaatattagggcttaacaatagccaaaacacaaccatatctaatactatc	-0.84
AAGCCGGAUCGAGACUUGCUCUGA	24	gcaccagattttttttttttggcagcggaatgttcttcaacagacttctgagtttatatatggccaaaggcctgatttggtcaaagaccgaagttcctaagaactttgaaaatttgaatggccaaacgtctagttggtggtcaaagaccggattttcagagaaactctgaaacgagggggtgttggctaaaagccggatcgagacttgctctgataccaaatga	....((((...((((..((((((.........................................................................................................................................................................))))))..)))).....))))...........	agattttttttttttggcagcggaatgttcttcaacagacttctgagtttatatatggccaaaggcctgatttggtcaaagaccgaagttcctaagaactttgaaaatttgaatggccaaacgtctagttggtggtcaaagaccggattttcagagaaactctgaaacgagggggtgttggctaaaagccggatcgagacttgctctga	-1.52
AAGCUAAGAUCCAGGACAAGGA	22	gcaagacttcttggcctgtctcagttggaggacaaaagaagaggaggagcccaggatcaggatcatggaacggtggccggtctctataatcattgtaagttggttcatattgagattaatgaaaaagataaccagcaagatcatcactctcgaggtcgaaagctctgacaccattgacaatcttaaagctaagatccaggacaaggaagggattccc	......((((((..(((((((.((((..((((.....((.(..(.(((((...............................................................................................................)))))..)..).)).....))))..)))).)))..))))...))))))........	ttggcctgtctcagttggaggacaaaagaagaggaggagcccaggatcaggatcatggaacggtggccggtctctataatcattgtaagttggttcatattgagattaatgaaaaagataaccagcaagatcatcactctcgaggtcgaaagctctgacaccattgacaatcttaaagctaagatccaggacaagga	-1.03
AAGCUUAGAGACUCGGACUGA	21	gacagaagggaagcttagagactcggactgacttacttacaatactctagactcggatgcccaagaatgaactctcatccttcctttatacaaatttgtgaaggaagagtcattatgaagaaaatactcgaatagacaagtggctcgatgtgtctgccactgaatctttacttt	...........((..((((.(((((..((.((((.......................................................................................................))))))..))).)).))))...)).............	aagcttagagactcggactgacttacttacaatactctagactcggatgcccaagaatgaactctcatccttcctttatacaaatttgtgaaggaagagtcattatgaagaaaatactcgaatagacaagtggctcgatgtgtctgccactgaa	-1.7
AAGCUUAGAGACUCGGACUGAC	22	gacagaagggaagcttagagactcggactgactatcacacacctcacaaattcggggatgccgataatgaactcttctccttcttttatacaaattcggggagaaagagtcatctttaagcaaatacccgaatagacaagtggtcctacatgtctgccactctatcttacttttaggatt	........(.(((..(((((...(((((((......................................................................................................................)).)))))...))))).))).)..........	aagcttagagactcggactgactatcacacacctcacaaattcggggatgccgataatgaactcttctccttcttttatacaaattcggggagaaagagtcatctttaagcaaatacccgaatagacaagtggtcctacatgtctgccactctatcttac	-2.06
AAGGUCUGGGAUCGUCUCUGUUGG	24	ttggtgcttgaaggtctgggatcgtctctgttggacattgatgccttcccttcctgggttttgatcatctaacctggtgatgctcatacttgctctgagtttggatccgggcaagatggggaagagcttaggggtgatgctggaattgcaaaggtagtcgaagggaatcggttgttgccttttacagttatat	.........((((((..(.(((((..(((.((.(((.....((((((.......................................................................................................))))))))).)).)))..))))).).))))))...........	aaggtctgggatcgtctctgttggacattgatgccttcccttcctgggttttgatcatctaacctggtgatgctcatacttgctctgagtttggatccgggcaagatggggaagagcttaggggtgatgctggaattgcaaaggtagtcgaagggaatcggttgttgcctttt	-1.31
AAGGUUGUGGGGAUUGUAGGU	21	tgaggcggtgaaggttgtggggattgtaggtttaggtggaatagggaaatccacgctcgccatacaatgcttcaacagcaagagatcaaattac	.............((((((((((((((((((..(((((((.........))))).)).))).)))))).)))).)))))...............	aaggttgtggggattgtaggtttaggtggaatagggaaatccacgctcgccatacaatgcttcaacagcaagag	-2.47
AAGUAAGAUCUGAAUGACUGUGGC	24	gttaattttccattcttttctttctgcttatttaaatctttgtgtcactttcagactttgaaagttttggaggttgtaaactctgcctctatttggtaagtaagatctgaatgactgtggcaagatctacc	((..(((((((((....(((..((((((((((..............................................................))))))).)))...))).....)))).)))))..)).	cattcttttctttctgcttatttaaatctttgtgtcactttcagactttgaaagttttggaggttgtaaactctgcctctatttggtaagtaagatctgaatgactgtggc	0.56
AAGUGACAUCGUGGACUGUGAACC	24	gttcaagtcaaagtgacatcgtggactgtgaacctaggcattgtgcctccgaggacacactaagtgagcaggacttagctcacgtttgcaagtgtggacagcaccagcgcatacctttttgaatttctttg	........(((((.(..(((((((.((((....................................................................))))..))).)).))..).)))))..........	aagtgacatcgtggactgtgaacctaggcattgtgcctccgaggacacactaagtgagcaggacttagctcacgtttgcaagtgtggacagcaccagcgcatacctttttg	-2.71
AAGUGUUUCAAGGACUGCAGA	21	ccgtaacagcaagtgtttcaaggactgcagaagataaaattcatctggcaaagttttcagaccaaccgactgcaggaagaatttttcgagatgaatcagcttcccaatggactttggaacattgagaacgc	.(((.......((((((((((((.(((..((((.....((((((((.(.(((((((((((.........))).....)))))))).).))))))))...))))....))).))))))))))))....))).	aagtgtttcaaggactgcagaagataaaattcatctggcaaagttttcagaccaaccgactgcaggaagaatttttcgagatgaatcagcttcccaatggactttggaacattgag	43.84
AAGUUGGACCAGAACAUGCAG	21	gattcataatgacatttctgtgttgtgctttaaggttatgttttaatgaaatttcatggattgtaggtttttctcaactccaataaacaaggacgaattgggtaaagttggaccagaacatgcaggtgaatatat	.((((((..((.((((((((.(((..((((((.((((.((((((.............................................))))))))))...))))))..)))))))).))))).))))))....	gacatttctgtgttgtgctttaaggttatgttttaatgaaatttcatggattgtaggtttttctcaactccaataaacaaggacgaattgggtaaagttggaccagaacatgcag	1.17
AAGUUUUACCAUUUCGUGGCUGAG	24	ttccacactgaagttttaccatttcgtggctgagtttacttgtatgggggtcgagttctcttgagaaggtcgcgttatctatgtgcaggctatattttgtagattataagtcatgtttgtggaggagggttgag	.......((.((.((((.((((..(((((((.(((((((..((((((..........................................))))))...)))))))...)))))))...))))..)))).)).))	aagttttaccatttcgtggctgagtttacttgtatgggggtcgagttctcttgagaaggtcgcgttatctatgtgcaggctatattttgtagattataagtcatgtttgtggaggagggttga	-1.98
AAUAAAGGGUUUCUAGGCUGUAGG	24	ctctaaagtacatgagtatataaattctcttcattgctttatcagttagaatttggatttggaaagctaatctgcgtatagtttgcaggcaagactgtttgggttttcaagattgtctgggtagtcttcataggttttgtttgggttttcaagactatctgggtagccttcataggttttatgggttgtaaataaagggtttctaggctgtaggttaggggttt	((((((..((((...((.((.(((((((.....((((...(((...(((((((((.....................................................................................................................)))))))))..))).))))....))))))).)).))))))..))))))....	tacatgagtatataaattctcttcattgctttatcagttagaatttggatttggaaagctaatctgcgtatagtttgcaggcaagactgtttgggttttcaagattgtctgggtagtcttcataggttttgtttgggttttcaagactatctgggtagccttcataggttttatgggttgtaaataaagggtttctaggctgtagg	1.79
AAUAAUCGACGUUGGACCAUUGGC	24	tcaaggtaagaataatcgacgttggaccattggctttcccgactttggaccattgcctttccaaaacaagctgcccaaatagaattattatagatctattttaactcctttaaaaattataataaattatactaaccaaacaagatgggccaaatggtatgttgaagaaaaatcagggtcac	...............(((((((...(((((((((((...(...(((((.......................................................................................)))))...)..))))).))))))))))))).................	aataatcgacgttggaccattggctttcccgactttggaccattgcctttccaaaacaagctgcccaaatagaattattatagatctattttaactcctttaaaaattataataaattatactaaccaaacaagatgggccaaatggtatgttgaagaaaaa	-2.75
AAUACCAGAAUCAGAGGAAAAGGA	24	tcgtcttgactttttccactgagccagcatggtcactatcggactttaaccgataaacggaacatattagcgttaaccagaataccagaatcagaggaaaaggacagggattat	...(((((.((((((((.((((.......((((..................................................))))...)))).)))))))).))))).....	tttttccactgagccagcatggtcactatcggactttaaccgataaacggaacatattagcgttaaccagaataccagaatcagaggaaaagga	1.2
AAUACUGGCCAGAAUGAAGACUGA	24	gagttctgagaatactggccagaatgaagactgacctcctgtatttatactatttctggcagtctgcctgggtcgacttctcattctgggtactgattctttagtatata	..((.((((((((..((.(((((((((.((.((((((................................))))))...))))))))))).))...)))).)))).))...	aatactggccagaatgaagactgacctcctgtatttatactatttctggcagtctgcctgggtcgacttctcattctgggtactgattct	-0.77
AAUAGAUUGUCUUAACUCUGAACA	24	aacagatggaaatagattgtcttaactctgaacaataacataattgaaaaccagactaaaagacaaactcaaatacccgatgactagttgctctcgtcctcctgacacgcggattgggcctgaatgacaaacggttgtgcgcacgttgggaatttttgattagttggagcattggagtaagagttctggagcaggtccaa	......((((..((((...(((((.(((..(............................................................................................................................................)..))))))))..)))).......)))).	aatagattgtcttaactctgaacaataacataattgaaaaccagactaaaagacaaactcaaatacccgatgactagttgctctcgtcctcctgacacgcggattgggcctgaatgacaaacggttgtgcgcacgttgggaatttttgattagttggagcattggagtaagagttctggagc	-0.53
AAUAUAAUGGCCAGAUCCGACGGU	24	ttcttggaactctcaccgatctgagcgtcataaatatgccacgtggtatagatcttatggttgaatcgtacggtcttaaagaagccatgtggcaacaatataatggccagatccgacggttccggagagc	(..((((((((.((...((((((..(((.(((....(((((((((((..(((((.((((((...)))))).))))).......)))))))))))....))).)))..)))))).)).))))))))..)..	tctcaccgatctgagcgtcataaatatgccacgtggtatagatcttatggttgaatcgtacggtcttaaagaagccatgtggcaacaatataatggccagatccgacggt	2.15
AAUAUGACCUAAUUGAAACUGUGG	24	aaaacataaaatagtttcttagaaaaaccttaaaatcaacacctaaataaaaacgtaatgccacccaaagcaaaaaaaaattctaaacgttaaaattgcagctaaatatgacctaattgaaactgtggccttgacaac	..........((((((((((((..........................................................................................))))..))))))))............	atagtttcttagaaaaaccttaaaatcaacacctaaataaaaacgtaatgccacccaaagcaaaaaaaaattctaaacgttaaaattgcagctaaatatgacctaattgaaactgtgg	-3.68
AAUAUGGAUCGUUGGCUAUACAGG	24	aaagggagagaatatggatcgttggctatacaggtattcggcaccatccatctgggcccattgctccgatgcgagaaggtttcggggctttggctatcaagactctagattatggaggcagcaatcctccaaggtcgaagtcttgaaaaaagtgaaaaccatgaaaaacattgtaatctggttaccagcagctccacctcgcgttgtcagctccgtgtatgttg	...........(((((((..((((((...................................................................................................................................................................................)))))))))))))......	aatatggatcgttggctatacaggtattcggcaccatccatctgggcccattgctccgatgcgagaaggtttcggggctttggctatcaagactctagattatggaggcagcaatcctccaaggtcgaagtcttgaaaaaagtgaaaaccatgaaaaacattgtaatctggttaccagcagctccacctcgcgttgtcagctccgtgtatg	-1.26
AAUAUUGAACAGAACAUCGUCGGC	24	tctccgagacaatattgaacagaacatcgtcggccaaacacaagcgtatggcactcagtgctcttgcatccatctcatcccagtcatcatctgttatggtcgcgggttgctttgcttttcccaaaagcgctttcaccatgccttgttgcacgagcagatcgtgcatcttgagcttccggagctcaaagttgtttttacca	.....((((((((.((((...(....(((..((((((..................................................................................................................................))).)))..)))..))))).)))))))).....	aatattgaacagaacatcgtcggccaaacacaagcgtatggcactcagtgctcttgcatccatctcatcccagtcatcatctgttatggtcgcgggttgctttgcttttcccaaaagcgctttcaccatgccttgttgcacgagcagatcgtgcatcttgagcttccggagctcaaagttgt	-0.31
AAUAUUGGCCAGAAUGAAGACUGG	24	ttgttctgagaatattggccagaatgaagactggccttctgtatttatactaattttggcagactgcctgggccgacttctcattctgggtactaattctttagtatagt	((((.((((((((..((.(((((((((.((.((((((................................))))))...))))))))))).))...)))).)))).)))).	aatattggccagaatgaagactggccttctgtatttatactaattttggcagactgcctgggccgacttctcattctgggtactaattct	0.86
AAUCAAGAGAGUCGGACCUGUGAC	24	gatattaaggcacaattttcatttctttttttcccaaggaaatgtactcgcggaaaaccctccaaatacttccccatgtttcatggatggtaagcggggtaaactgtcggccctaattacgaggactagccttggaggaatcaagagagtcggacctgtgaccaacaacaag	........((((((..(((..((((((..((((((((((....((.((((.....................................................................)))).))...)))))).))))..))))))...)))..)))).)).........	cacaattttcatttctttttttcccaaggaaatgtactcgcggaaaaccctccaaatacttccccatgtttcatggatggtaagcggggtaaactgtcggccctaattacgaggactagccttggaggaatcaagagagtcggacctgtgac	-1.01
AAUCCAAAGGGACUGUGGAAUGGC	24	agaaagaatcaatccaaagggactgtggaatggcacaagaataaaagagaagagacaattaatccctagaagattttgtctcaagcaaagaaaacataaaatcctttgtcatgtgtaatatgctaaataaacatatattattttaaactttgtgttaggctttttcttttgttaagatttatttttagttt	........(.((((((((((((....((..(((((((((..(((((..............................................................................................)))))...)))))))))..))..))))))))....)))).)..........	aatccaaagggactgtggaatggcacaagaataaaagagaagagacaattaatccctagaagattttgtctcaagcaaagaaaacataaaatcctttgtcatgtgtaatatgctaaataaacatatattattttaaactttgtgttaggctttttcttttgttaagattta	-3.58
AAUCCAGGUCGUUUUUAAGUU	21	atcatgacaatattgcacaatggctggaggattcatacaacaagaatatttgaggaaatggtaagatcatgcttactttgtttctagatgttgattatgaaggtaagcgtgatgagtgcaacacattatagaagcttccactatcaaccgtatggcttctctcattatattctccatcattttccttaatccaggtcgtttttaagttgttgaagata	(((..((((((.(((...(((((((((((((...........(((((((.((((..........................................................................................................))))..))))))).........)))....)))).))))))..)))))))))...))).	tattgcacaatggctggaggattcatacaacaagaatatttgaggaaatggtaagatcatgcttactttgtttctagatgttgattatgaaggtaagcgtgatgagtgcaacacattatagaagcttccactatcaaccgtatggcttctctcattatattctccatcattttccttaatccaggtcgtttttaagtt	1.82
AAUCCAUGACCGGACUGAACUCGC	24	tgtccttccgaatccatgaccggactgaactcgcaagaggagtaaatggtcgcgcgagggaacttcacattcgtatgatccctgcgatggtcgtcccccattgttaatgctaatgcgtgggtggctgccatccgcagttaaacctgctcttaaatctgctctgagtgcatgtccaagtgtcaccaactcggagtgtcgtg	.(.(.((((((.....(((((((((((.(((((((..(((((((....................................................................................................))))))).....)))...)))).)).))))..).)))).....)))))).).)...	aatccatgaccggactgaactcgcaagaggagtaaatggtcgcgcgagggaacttcacattcgtatgatccctgcgatggtcgtcccccattgttaatgctaatgcgtgggtggctgccatccgcagttaaacctgctcttaaatctgctctgagtgcatgtccaagtgtcaccaactcg	1.73
AAUCGCCAGAUCACGAAGGAC	21	ccgcaatgcgaatcgccagatcacgaaggacccctcatgtaattttctgcaatattcgttgttgtatgagttgttttaacaggaacaaaatgagcaaccttggtcaatttatcaaccactaccatgattgaatcatgttgccttgttgtccttggaaacgtttttataaaatcgatggctatcacttctcatttcttttgtggaattggtaatggttgtag	..(((((....((..((((.((((((((((...................................................................................................................................................................))))))))))..))))..)).)))))..	aatcgccagatcacgaaggacccctcatgtaattttctgcaatattcgttgttgtatgagttgttttaacaggaacaaaatgagcaaccttggtcaatttatcaaccactaccatgattgaatcatgttgccttgttgtccttggaaacgtttttataaaatcgatggctatcacttctcatttcttttgtggaattggtaatggt	-0.44
AAUCGGAUUUAGAAGACUGUCAGG	24	tctgatccaaaatcggatttagaagactgtcagggcatgaaaaatgctcaaaaatgaaagtgttcggaatccaacgaaaccaacaccattgcgtccggctcgtcttcctgattccggtggtataatttttatgtcaaacggagtccgtatggagaagttatcgcgttctgatttaacttgcaaatattttcaaggatacaagtcttcttcatttttagatcaag	..(((((.((((...((...(((((((((((...................................................................................................................................................................)))...))))))))))..)))).)))))..	aatcggatttagaagactgtcagggcatgaaaaatgctcaaaaatgaaagtgttcggaatccaacgaaaccaacaccattgcgtccggctcgtcttcctgattccggtggtataatttttatgtcaaacggagtccgtatggagaagttatcgcgttctgatttaacttgcaaatattttcaaggatacaagtcttcttcattttt	0.58
AAUCGUUUCCAGAUCAGUGACUGC	24	gttgacctaaaatcgtttccagatcagtgactgcatcgcttaccattaggactgttggactaacgacggatattccagacttataaactgcaatgaagtctctagattggaaacaaaacaaaatgccatg	..............((((((((.((((.((((.(((.((..................................................)).))).)))).)).))))))))))................	aatcgtttccagatcagtgactgcatcgcttaccattaggactgttggactaacgacggatattccagacttataaactgcaatgaagtctctagattggaaacaaaaca	-2.06
AAUCUCCAGAUCCAGACAAUGUAG	24	aggaataatccaccagttcagattctgcaaagagatagaaatccagctgatattcatgaatcaacaactatgccatatttcccaactccctgaattcttatgtacaatgcaagatttattatataaatctccagatccagacaatgtagcatacctcaa	...............(((..(((.(((....(((((..........................................................................................)))))))))))..))).................	caccagttcagattctgcaaagagatagaaatccagctgatattcatgaatcaacaactatgccatatttcccaactccctgaattcttatgtacaatgcaagatttattatataaatctccagatccagacaatgtag	-6.64
AAUCUCCUCUCGUCAAAACUCUGA	24	ctccccccaaaatctcctctcgtcaaaactctgaatgaaaaatgagaatcccctcaaaatccatactccccttccttatgcctccatcctcctctcgaacctttccccctcaccaaaccttatccaaacatttaaaaccttatccccaattagtatttgaaatgaaaatatttctttcaggttttaaagtaaaaagagag	................(((((...(((((.(((((.((((..................................................................................................................................)))).))))))))))..........)))))	aatctcctctcgtcaaaactctgaatgaaaaatgagaatcccctcaaaatccatactccccttccttatgcctccatcctcctctcgaacctttccccctcaccaaaccttatccaaacatttaaaaccttatccccaattagtatttgaaatgaaaatatttctttcaggttttaaagtaaaaagagag	-9.46
AAUCUCUGCCCAGGUCUCGGA	21	aaacacctactgtggattgagtgggcacattacaaaaagggttttcagttgggcaccaaagacgacgtggacatccaggaggttctttctccaccaaatctctgcccaggtctcggaggtgatcgtg	...(((((.(((.(((((...((((((...........................................................................)))))))))))))))))))......	tgtggattgagtgggcacattacaaaaagggttttcagttgggcaccaaagacgacgtggacatccaggaggttctttctccaccaaatctctgcccaggtctcgga	-0.22
AAUCUGUCAGUUCAAGGUUCUGGG	24	aagacctgcccggaatcgtgaagttacaggttcctgttcggaactttgcacatttgcaaggttttaggaaggaatctgtcagttcaaggttctgggcagctataaa	.....((((((((((((.((((.(.((((((((((.((..((((((((((....))))))))))..)).)))))))))).).)))).)))))))))))).......	cggaatcgtgaagttacaggttcctgttcggaactttgcacatttgcaaggttttaggaaggaatctgtcagttcaaggttctggg	-0.39
AAUCUUGGUUGGUGGAUAGUGGAG	24	aaaggggctaccaataatcaagagaccaggaggggatactatcttattttagcactccccggttctctttcaaacagtgctaaatcttggttggtggatagtggagcttctaggta	..(((((((.(((...(((....((((((((.....................................................))))))))....)))..)))))))))).....	ccaataatcaagagaccaggaggggatactatcttattttagcactccccggttctctttcaaacagtgctaaatcttggttggtggatagtggag	1.59
AAUGACGACUGUGGACUUUCUGAG	24	tggaatcgctcagaaagtccagagttgccattttgattatcaacgtttcggatctctagctgatccatcgtcaggactatttgtggatccagctagagatccgaaacgttgacaatcaaaatgacgactgtggactttctgagctattccatt	((((((.((((((((((((((.(((((.((((((((((.(((((((((((((((((((((((((((((..............)))))).))))))))))))))))))))))).)))))))))).))))).)))))))))))))).))))))..	cagaaagtccagagttgccattttgattatcaacgtttcggatctctagctgatccatcgtcaggactatttgtggatccagctagagatccgaaacgttgacaatcaaaatgacgactgtggactttctgag	3.47
AAUGAUGACCAGAAGUCGAUCCGG	24	tcttaggaacgtggttggtcttcaaaccaaagttggagtttctccattattgattcaccttccttgtgtcctcatcatgaatttcatgggatgcattttcacttccaggtgtcttctctgttatgaaagttgagaagaggaaaaagacaccaccagaaacacaaccaatgatgaccagaagtcgatccggaaagaaaaaa	((((.(((.((...((((((.(((................................................................................................................................................))).))))))....)).)))...)))).....	ggaacgtggttggtcttcaaaccaaagttggagtttctccattattgattcaccttccttgtgtcctcatcatgaatttcatgggatgcattttcacttccaggtgtcttctctgttatgaaagttgagaagaggaaaaagacaccaccagaaacacaaccaatgatgaccagaagtcgatccgg	-0.28
AAUGAUUAAUAGGGACUGUCGGC	23	cttcatccacttgggcagtctcagatacctgctccaattcttcttcttccaaagcaagcttatgctctgaatacattagcatggaataacgcgataggagtctggtcctattgtgttggccttcgggaccggagtaatgattaatagggactgtcggcggcattcgta	......((.((..(((((((((.(((...((((((...............................................................................................))))))...)))....))))))))))).))........	ttgggcagtctcagatacctgctccaattcttcttcttccaaagcaagcttatgctctgaatacattagcatggaataacgcgataggagtctggtcctattgtgttggccttcgggaccggagtaatgattaatagggactgtcggc	-0.79
AAUGCAGACGUUGGAUCCUUUAGA	24	acttttttggaagaggatattaggctagttatgcataataggttatgttcttggagttttttggttgagatagcaaaagaaaaccattgggctatggggtctgtgacaagtttgaaattaaaaacaggtctataaggtatttccacagggcagggtaatgcagacgttggatcctttagaaataaagtga	(((((.((...(((((((....(((..(((.(((((.((......((((((((((......................................................................................)))).))))))..)).)))))))))))..)))))))...)).)))))..	aagaggatattaggctagttatgcataataggttatgttcttggagttttttggttgagatagcaaaagaaaaccattgggctatggggtctgtgacaagtttgaaattaaaaacaggtctataaggtatttccacagggcagggtaatgcagacgttggatcctttaga	2.09
AAUGCUUAAUAGGGACUGUCGG	22	cctgccaaacggcgcatttatgaagctagtcggcctcccaaccactattggatcggctcccaagtcgatttgacatcaaatccgaggataggagtctggtcctattgtgttggccttcgggaccggagtaatgcttaatagggactgtcgggggcattcgt	..((((...(((((..(((((.((((...(((((((.(((((.((....(((((((((((....((((((((....))))).))).....)))).)))))))....))))))).....))).))))......)))).)))))...)))))..)))).....	ggcgcatttatgaagctagtcggcctcccaaccactattggatcggctcccaagtcgatttgacatcaaatccgaggataggagtctggtcctattgtgttggccttcgggaccggagtaatgcttaatagggactgtcgg	0.21
AAUGGACGAAGAUACUCUGGACGC	24	gcgacggagcgtcccttcttcgatttacaacggacagaacgaccctcttacgctttgcacgcgggttttgagcagaggtcgcgcggttttgagcagaggtcgtgcctctgcgttttttcttgtttgtaggtggccgttgtcgtgctccaatggccccaaaaccgaccgccgaaatggacgaagatactctggacgcattccaagca	((...(((((((((..((((((.((((...(((.(....................................................................................................................................))))...))))))))))......))))))..)))..)).	gtcccttcttcgatttacaacggacagaacgaccctcttacgctttgcacgcgggttttgagcagaggtcgcgcggttttgagcagaggtcgtgcctctgcgttttttcttgtttgtaggtggccgttgtcgtgctccaatggccccaaaaccgaccgccgaaatggacgaagatactctggacgc	1.12
AAUGUCGUUGGAUUGCAGGAGAUG	24	ttgtcacccattaccaaattccaataatattaaaagaaaaattttaaaggtaaaaggtttatactactcatatttcatatacatcacaaactattttttccatggtgtgactaactctttaatgcccttggatcaaggagcacctcaacttatcagattacaaaacatgttctttacaatgtcgttggattgcaggagatgggataagaaa	((((..((((((.((....(((((..(((((.((((((...................................................................................................................................))))))..)))))..))))).....)).))))))))))....	ttaccaaattccaataatattaaaagaaaaattttaaaggtaaaaggtttatactactcatatttcatatacatcacaaactattttttccatggtgtgactaactctttaatgcccttggatcaaggagcacctcaacttatcagattacaaaacatgttctttacaatgtcgttggattgcaggagatg	1.41
AAUGUGGCCAAAUCGGCGGAUGGC	24	tggcgggcaacctgctatatttggcggaccgttgctagaatggcggagatgctaattatttctcacgcacagttggaatgtggccaaatcggcggatggctggaatgtgc	...(.(((...(((((..(((((((.(..((((.((((....(((((((...........)))).)))....))))))))).))))))).)))))...))).).......	aacctgctatatttggcggaccgttgctagaatggcggagatgctaattatttctcacgcacagttggaatgtggccaaatcggcggatggc	-2.07
AAUGUUUGCCGGAUUCUGUUG	21	aaagaaatgaaatgtttgccggattctgttggacggttgactaagttgactaagttggatgtgtttgaatgtcccttatgcacattgccctttgaaaggtctaatgaaggagagagggaaccattaccagc	..........((((.((.((...(((((((((((................................................................)))))))..))))....)).)).))))......	aatgtttgccggattctgttggacggttgactaagttgactaagttggatgtgtttgaatgtcccttatgcacattgccctttgaaaggtctaatgaaggagagagggaaccattac	-5.53
AAUUAAUAGUGGACUCUCUGA	21	tgttcttgtcagagagtccactattaattcttctgagaagcatggctttctcagaagaattaatagtggactctctgacaagaaggaa	(.(((((((((((((((((((((((((((((((((((((((...)).))))))))))))))))))))))))))))))))))))))...	agagagtccactattaattcttctgagaagcatggctttctcagaagaattaatagtggactctctga	3.09
AAUUAGAUUUUGGAGAGCUCUUGA	24	ctcatttggaaattagattttggagagctcttgaggaaagagtctagggttttggaaacccttcatctatctctagtttcggtgttgaaactataaaccctagtcaaatctggggaagaagtcactttaggtttctttattgcacttcactggattgagttccttcatttgaaatttaatctccgtgtgtggg	........((.(((((((((..((((((((..............................................................................................................................)))))).....))..))))))))).))..........	aattagattttggagagctcttgaggaaagagtctagggttttggaaacccttcatctatctctagtttcggtgttgaaactataaaccctagtcaaatctggggaagaagtcactttaggtttctttattgcacttcactggattgagttccttcatttgaaatttaatctc	-1.65
AAUUAUAGAAGGUGGACUGUUAGU	24	aatatatggggccgagcccacttgggaattttttgtggatgcggtatgatgcacttgtttatggtacaggttgattacaggttgaggtacaggttgatgcatggttgatgcatggtttagatttattggtacaagtttatagtggtatatctcacagtgaattatagaaggtggactgttagttttttgttta	((((...(((((..((.((((((...(((((.(((((((((.(.(((.(((.((((((........................................................................)))))).))).))).).)))).))))).))))).....)))))).))....))))).))))..	gccgagcccacttgggaattttttgtggatgcggtatgatgcacttgtttatggtacaggttgattacaggttgaggtacaggttgatgcatggttgatgcatggtttagatttattggtacaagtttatagtggtatatctcacagtgaattatagaaggtggactgttagt	1.18
AAUUCAAAAAGACUGUAGAUGAUC	24	aaatagtaaaaattcaaaaagactgtagatgatcaaaaactttggatatgctaacatataaaaaattgggaatagcaaagctggaaataagacctctaatctgttatccaatcagatcatgctatgtcttaaaagaagaagaacaagtaga	............(((...(((((.((((((((((................................................................................)))))).)))))))))....)))..............	aattcaaaaagactgtagatgatcaaaaactttggatatgctaacatataaaaaattgggaatagcaaagctggaaataagacctctaatctgttatccaatcagatcatgctatgtcttaaaagaagaag	-2.08
AAUUGCAGAUCAACGUUGUAG	21	tagaaagcacaattgcagatcaacgttgtagttgccagagcatcataactcaagctgagcgtataacagagatattggtcattgctgttagggtttggttccaccgttctggatgggcaatgcctgccattgctttccttaatactttgattgcaaggggaagcactcacacggcatacacaaccttggccgttaattcaacgatgtttgctggcggattt	......((.((...(((((.((.(((((.(((((...............................................................................................................................................................)))))))))).)))))))))))......	aattgcagatcaacgttgtagttgccagagcatcataactcaagctgagcgtataacagagatattggtcattgctgttagggtttggttccaccgttctggatgggcaatgcctgccattgctttccttaatactttgattgcaaggggaagcactcacacggcatacacaaccttggccgttaattcaacgatgtttgctgg	-0.88
AAUUGGAUCGUGACUCUCUGUGGA	24	tgcaaaatactacagtggatgatagtttactgcagtcgatgcatgtaatgcatgtaatggtcgctggtgtcgaggactgttttgtgacgatctgcatgcacagtcctgatgatggttgctgcagtcgaggcctattctgtggcaatctgcatgcacatgactcatgaattggatcgtgactctctgtggaaaacatgatg	.........((((((.(((((((.(((((.((.(((((.(((((((......................................................................................................)))))))..))))))))))))...)))))...)).))))))...........	tacagtggatgatagtttactgcagtcgatgcatgtaatgcatgtaatggtcgctggtgtcgaggactgttttgtgacgatctgcatgcacagtcctgatgatggttgctgcagtcgaggcctattctgtggcaatctgcatgcacatgactcatgaattggatcgtgactctctgtgga	-1.98
AAUUGUAGAACUUUUUGAAGAGGC	24	aatgaaatgtctttatgaatttttaggtggtataatatattgttgatacatgaatttagtagttggtaagtatggttgattatttttataacttctttcttatagttattgatcttcatgttgaatttcatatttagagtatggaacattaagttaattgtagaactttttgaagaggctttctcaagt	...((((.((((((.((((.....((((..((((((........................................................................................................................))))))..)))))))).))))))))))......	ctttatgaatttttaggtggtataatatattgttgatacatgaatttagtagttggtaagtatggttgattatttttataacttctttcttatagttattgatcttcatgttgaatttcatatttagagtatggaacattaagttaattgtagaactttttgaagaggc	-1.82
AAUUUAGAUCGUCGGAUUCUGACA	24	attttgtccaaatttagatcgtcggattctgacaaattcttgccaaaaaacccaaaaggtagaacgtttagccaacgccgttcaaaagtctatgatacatctgataagtacattaattaccatttcccattttaggatatttgtgcacaatgatataatttctgttttttgtttgtttgttttgaatttcttagactccatatcatactctactttcttaaa	................(((.((.(((.(((((.((((((..(.((((.....(((((..(((((...............................................................................................)))))..)))))....)))).)..)))))).))))).))))))))..................	aatttagatcgtcggattctgacaaattcttgccaaaaaacccaaaaggtagaacgtttagccaacgccgttcaaaagtctatgatacatctgataagtacattaattaccatttcccattttaggatatttgtgcacaatgatataatttctgttttttgtttgtttgttttgaatttcttagactccatatcatactcta	-4.34
AAUUUAGAUUGUUGGAUAAAGACU	24	tgtacctacaaatttagattgttggataaagactatgcaaatgctactataatttgattaattgatagatacaattgattacaaaaaataagaaagtctcttgtttagagggtaattaggcacttattaacactaataactctaagtggccttatataag	...........((((((((((((((..........(((......((((..............................................................)))).....)))..........))))))).))))))).............	aatttagattgttggataaagactatgcaaatgctactataatttgattaattgatagatacaattgattacaaaaaataagaaagtctcttgtttagagggtaattaggcacttattaacactaataactctaagtggc	-2.29
ACAAACGCACGGAUCUGUACCUCU	24	gacagagacaacaaacgcacggatctgtacctctacgcgcaagcaagctaatctcattagagagaagcgtagctcaggttatcacttacctgagttataactcatatttattcccctcattgggtgctaccttcctgggttgggttcgggcttgctgagattatataggtccgggcttgggtggaaggccttac	................((.((((((((((..(((.((.((((((.........................................................................................................)))))))))))...)))))))))).))..................	acaaacgcacggatctgtacctctacgcgcaagcaagctaatctcattagagagaagcgtagctcaggttatcacttacctgagttataactcatatttattcccctcattgggtgctaccttcctgggttgggttcgggcttgctgagattatataggtccgggcttgggtgg	-1.43
ACAAGCUCAGGGAUUGUAGAA	21	ggatattcttacaagctcagggattgtagaatcatctttgtacgagcacaactgcctgaatcgacgacaatcccaagagctattatgctcgcatgc	.............(((((.((((((((.((.(((...((((......)))).....))).))....))))))))..)))))...............	acaagctcagggattgtagaatcatctttgtacgagcacaactgcctgaatcgacgacaatcccaagagctattat	-1.82
ACAAGUUCGAUCGGAUCUGGG	21	tttttgtgcttttgtgactgcgtgagcttttgtaactaaatggctttgtatggttaataaaacaggtaccctgaagacaagttcgatcggatctgggcaaatgaaat	((((..(((((....(((((..(((((((.................................................)))))))..))).)).)))))...)))).	tttgtgactgcgtgagcttttgtaactaaatggctttgtatggttaataaaacaggtaccctgaagacaagttcgatcggatctggg	-3.74
ACAAUUUUUGACCAGAUUUCGAGC	24	atgtttagagtaaaattatattgaaaagactttgtctaactatttcccttttcgtagaccacatcaatttgcaggaaatcatacttttttgttgtttaaattacatttctgatcgcgtgttgaaaaaccccttacacagaattaaccactcaaatctgcagatacaacaatttttgaccagatttcgagcaaatatcccc	.((((..((((....(((.((((................................................................................................................................................))))...)))....))))..)))).........	ttagagtaaaattatattgaaaagactttgtctaactatttcccttttcgtagaccacatcaatttgcaggaaatcatacttttttgttgtttaaattacatttctgatcgcgtgttgaaaaaccccttacacagaattaaccactcaaatctgcagatacaacaatttttgaccagatttcgagc	-4.47
ACACACUAGUAGUUUGAUCGG	21	gacatgcttcgatcaaccacatagtgagatcttagaggcacccaacggcttacgatacaccgggaacacactagtagtttgatcggctcattagtt	.........((((((((.((.(((((.(.(((..(........................)..))).).))))))).).)))))))...........	gatcaaccacatagtgagatcttagaggcacccaacggcttacgatacaccgggaacacactagtagtttgatcgg	-2.97
ACACAUCGUUGGCUGCUAGACGGA	24	ccgtacagtccgtacggtacggctgtgtgcatgtaacaccccgggtttcgaacccccattttaaataatgtattgttacaatgttgagaggcatgagtgctcaaataattattaaagggccagtatgccgaagaaatgtaatgttttgatcattattaataataaacacatcgttggctgctagacggacaaggactac	((.....((((((.((((.((((.(((((.........................................................................................................................................))))).))))))))....))))))..)).....	cgtacggtacggctgtgtgcatgtaacaccccgggtttcgaacccccattttaaataatgtattgttacaatgttgagaggcatgagtgctcaaataattattaaagggccagtatgccgaagaaatgtaatgttttgatcattattaataataaacacatcgttggctgctagacgga	-1.07
ACACUAAAUAUUCGGACUGUA	21	atccatgcatacactaaatattcggactgtatttgagtattcttaggaaaaacagagcagtaaagaaaacaaggctttagatgaggaggcaaagcctggatttcctgcatctgagcttctgatagaggtagcaagtcctaaaggtggtgctgactaggtgactttaactgcactacacgctcagctagtgaacagtacgtgtccgtagtttttagaggact	.............(((((.(((((((((((((..................................................................................................................................................................))))).))))).))).)))))......	acactaaatattcggactgtatttgagtattcttaggaaaaacagagcagtaaagaaaacaaggctttagatgaggaggcaaagcctggatttcctgcatctgagcttctgatagaggtagcaagtcctaaaggtggtgctgactaggtgactttaactgcactacacgctcagctagtgaacagtacgtgtccgtagtttttagaggac	-1.51
ACACUCCACCCAUCAUCAUGGACA	24	ttttggttggacactccacccatcatcatggacacaaaatctaatatgtttgaaatgagtgttgaggtatctatttaaagaggaggatagacaaatctacataatcctcattcctcccttcaatggtcattttcctatcctcctctttaaatacatacccctatacttttttccaacatattagcttttgtgtccttgatgatgggtggagtgtccaccaaaaa	(((((((.((((((((((((((((((((.((((((((((.((((((((((.((((.((((((.(.(((((.(((((((((((((((((((..((((...(((....................)))...))))..))))))))))))))))))).))))).).)))))).)))).)))))))))).)))))))))).))))))))))))))))))))))))))).	acactccacccatcatcatggacacaaaatctaatatgtttgaaatgagtgttgaggtatctatttaaagaggaggatagacaaatctacataatcctcattcctcccttcaatggtcattttcctatcctcctctttaaatacatacccctatacttttttccaacatattagcttttgtgtccttgatgatgggtggagtgtcc	3.95
ACAGAGGUUGUCGGUAUUGUG	21	tcaatatatactgtatcaatgacctctaattaaatttaggtcataaaaattagccgacaaggctttaaaccaaaatcatactgttttggttacgccagttcagtttcacaaggacacaggcagaccccaatcagccacggactttgtaatgatcaacggtgctgatgagggatctaaacgccaacagaggttgtcggtattgtgatatgagata	(((.(((.(((.(((((.(..((((((..............................................................................................................................................................))))))..).))))).)))))))))....	ctgtatcaatgacctctaattaaatttaggtcataaaaattagccgacaaggctttaaaccaaaatcatactgttttggttacgccagttcagtttcacaaggacacaggcagaccccaatcagccacggactttgtaatgatcaacggtgctgatgagggatctaaacgccaacagaggttgtcggtattgtg	2.11
ACAGAUCCAGAACCCUGAGAG	21	tcagtgcagcacagatccagaaccctgagagacgtgactgttataattagaagttgacaccaaactcaggagatttggacatgtgagatatgttgg	.........((((..((((((.(((((((....((((((.(((....))).)))...)))....)))))).).))))))..))))...........	acagatccagaaccctgagagacgtgactgttataattagaagttgacaccaaactcaggagatttggacatgtga	-2.02
ACAGAUCCAGAACCCUGAGAGACG	24	tcagtgcagcacagatccagaaccctgagagacgtgactgttataattagaagttgacaccaaactcaggagatttggacatgtgagatatgttgg	.........((((..((((((.(((((((....((((((.(((....))).)))...)))....)))))).).))))))..))))...........	acagatccagaaccctgagagacgtgactgttataattagaagttgacaccaaactcaggagatttggacatgtga	21.66
ACAGCCCAGAUCGUACGCUAAGG	23	cgagagggaaacagcccagatcgtacgctaaggtccctaaggttactccctttgttaacatgtctgcaggattctggctagtgtgtatcttttccagcttcaa	........(((......(((((((((((((..((((................................))))..))))..))))).)))))))..........	acagcccagatcgtacgctaaggtccctaaggttactccctttgttaacatgtctgcaggattctggctagtgtgtatctttt	-8.38
ACAUACCAGGGGGUAGCGACUGU	23	gagggcgatcctcccggtgaactaaccgtaccccaaaccgacacgggtgaacaagtagagtatactagggtgcttgagagaaccatgttgaaggaaatcggaaaaatgaccccgtaacttcgggataaggggtgctctccctcctatctttgggttgggaaagcgacacataccagggggtagcgactgtttattaaaaa	((.((((..(((((.((((.......................................................................................................................................................)))).)))))...)).)).)).........	ggcgatcctcccggtgaactaaccgtaccccaaaccgacacgggtgaacaagtagagtatactagggtgcttgagagaaccatgttgaaggaaatcggaaaaatgaccccgtaacttcgggataaggggtgctctccctcctatctttgggttgggaaagcgacacataccagggggtagcgactgt	-0.73
ACAUCAGAUCACGGACAAACUAGC	24	aaatctagccacatcagatcacggacaaactagcaaacaaaaaaaatcataagcaaagtggttttatacatcaatttttgatgtttggcattgaccttaaaaatagattattattattattatttaagaaactttaagacatagattatctttaaataaaccaaaacttttgagggtaaaatttcatggtctagatgatctttaaataaa	...........((((((((((.(((.............................................................................................................................................................))).)))))).)))).............	acatcagatcacggacaaactagcaaacaaaaaaaatcataagcaaagtggttttatacatcaatttttgatgtttggcattgaccttaaaaatagattattattattattatttaagaaactttaagacatagattatctttaaataaaccaaaacttttgagggtaaaatttcatggtctagatgatc	-3.13
ACAUGGGUCAGUCGGUCCUAAG	22	cagcaattgaacatgggtcagtcggtcctaagagaatggcgaaagctatttctgaatcaaaggcggtgtaatgcaaaatagaaaagttgtttgattgatctttttcacta	.......((((...(((((((((((.................................................................)))))))))))..))))...	acatgggtcagtcggtcctaagagaatggcgaaagctatttctgaatcaaaggcggtgtaatgcaaaatagaaaagttgtttgattgatctttttc	-4.37
ACCAGGGAUCGACGGAUGUUGCUC	24	gctctttagggcacaattaggtctttgattaatcaagaacgaaagttgggggctcgaagacgatcagataccgtcctagtctcaaccataaacgatgtcgaccagggatcgacggatgttgctctaaggactcc	(.(((((((((((..(((.((((((((.((.(((...........................................................)))...)).))))))))....)))..))))))))))))...	gcacaattaggtctttgattaatcaagaacgaaagttgggggctcgaagacgatcagataccgtcctagtctcaaccataaacgatgtcgaccagggatcgacggatgttgctc	2.32
ACCAUCCACUCUGAACCAGCC	21	cgctggagaaaccatccactctgaaccagccggttagtagaagattgacgaacacttctacgaaccttggcattatgaaagaaatagtattcgagatgaagaggactggttgtaggtggattcggtggagaggtagat	..........(((((((((.(((...((((((((......................................................................)))))))))))))))))..)))............	accatccactctgaaccagccggttagtagaagattgacgaacacttctacgaaccttggcattatgaaagaaatagtattcgagatgaagaggactggttgtaggtggattcggtgg	-1.51
ACCAUCUCGGAUUUGUUGGAA	21	tcttgaaaacaccatctcggatttgttggaatcgagaataagttgggaagagctcgaagggtagcaggaatcagtccatttccattagttctatgtcctttcaaaaatgagaaggtttcgatattccc	..........(((.(((((..((((..(((....(((((....((((((.............................))))))...)))))...)))...))))..))))).)))............	accatctcggatttgttggaatcgagaataagttgggaagagctcgaagggtagcaggaatcagtccatttccattagttctatgtcctttcaaaaatgagaaggttt	-1.76
ACCCAUCAGAUCGACUGCUAGAUG	24	caactccacgtcagcagtcgatccagcctgccctttcccggagcgtcgtttccgcttttcggttgcgagcagcgttttcgatgtgatccgcatttcctgtttgaatgtactctgagattttgtatgccgatcgaggcacggctcgccatatccagcttttataacctgttttaattatccagctacccatcagatcgactgctagatgcactgttgaa	((((....(((((((((((((((.........................................................................................................................................................................))))))))))).))))....))))..	tcagcagtcgatccagcctgccctttcccggagcgtcgtttccgcttttcggttgcgagcagcgttttcgatgtgatccgcatttcctgtttgaatgtactctgagattttgtatgccgatcgaggcacggctcgccatatccagcttttataacctgttttaattatccagctacccatcagatcgactgctagatg	-0.19
ACCGAAGAUCUGAGGGCUGGA	21	tggtcatgtcgagcatacacttcattttcgccccgcgtacacaacagaatgcacatgatgatgctgaagggaacacacaagaggaatctcaaaaggaagctcatggggatacacagcaggacgctcaagaggatacacaggaagatgctctgggctcgagcatacactctatctccgccccgcgtccaccgaagatctgagggctggacattgtagaa	.....(((((.(((.....(((((((((((...............................................................................................................................................................))))))..)))))))).))))).......	gagcatacacttcattttcgccccgcgtacacaacagaatgcacatgatgatgctgaagggaacacacaagaggaatctcaaaaggaagctcatggggatacacagcaggacgctcaagaggatacacaggaagatgctctgggctcgagcatacactctatctccgccccgcgtccaccgaagatctgagggctgga	-0.19
ACGCUCCCAGACUCGGUUGGG	21	cactctgcatacgctcccagactcggttgggaaactgaccggcttccaaagtcttgacttgggcgggtgctggtgctccatcctaccctcccagactcgattgagaacctgacgggcctccaaagtctttccttacgctggtgctgcactctgcagactctcccatacccagttgggaacctgactgtcctcca	..............((((((.((.((((((((................................................................................................................................))))).))).))))))))................	acgctcccagactcggttgggaaactgaccggcttccaaagtcttgacttgggcgggtgctggtgctccatcctaccctcccagactcgattgagaacctgacgggcctccaaagtctttccttacgctggtgctgcactctgcagactctcccatacccagttgggaacctga	-1.53
ACGCUUCCAGACUCGGUUGGG	21	tcccagctcccagactcagttgggaagctgactgaactcaaaattcttaacctgcgtggtttctctgctttatagatgctcacagactcgtttgtgtacctaacgggcctcaaaagtcttgacctagacaagtgcttcgctctgcaaacgcttccagactcggttgggaagctgacgg	...((((((((((.((.((((.((((((.........................................................................................................................)))))).)))).))))))).)))))....	cagactcagttgggaagctgactgaactcaaaattcttaacctgcgtggtttctctgctttatagatgctcacagactcgtttgtgtacctaacgggcctcaaaagtcttgacctagacaagtgcttcgctctgcaaacgcttccagactcggttggg	1.4
ACGGAAUGUGGAUGUAGAAUUCGC	24	taaacaatacacggaatgtggatgtagaattcgccaatgtgtggttaattgtagaggttctcgccgactcggcacatcctcgcctcacagcctgcgccggtacatcgtacaagctttcggctcgaagcaggg	...........(((((((((((((((.....(((...((((.(((........((((.....((((...))))....))))))).))))....)))....)))))).))))...))))).............	acggaatgtggatgtagaattcgccaatgtgtggttaattgtagaggttctcgccgactcggcacatcctcgcctcacagcctgcgccggtacatcgtacaagctttcggct	-2.6
ACGGCGACGGACUAGAGUCUCUG	23	aaactgttgaacggcgacggactagagtctctgtcgtgcttataatccatggcatgcacagcgctgaaagtcgccaaaaaagaatggacgctcacggtggcccgtctctcttttcacgacgatgccttataagtacgttcaaatattctctacgagaggaagaagagttctcttcatcctttttctttggggttctttggctttgcggttatttaattttt	.........(((.((((.((.((((((.((((............................................................................................................................................................))))..)))))))))))).)))...........	acggcgacggactagagtctctgtcgtgcttataatccatggcatgcacagcgctgaaagtcgccaaaaaagaatggacgctcacggtggcccgtctctcttttcacgacgatgccttataagtacgttcaaatattctctacgagaggaagaagagttctcttcatcctttttctttggggttctttggctttgcggtta	-1.55
ACGGUUGUUGGCACUGGUCUG	21	ttgatcgaagacggttgttggcactggtctgttcatcatgcttttccatataataatggaaatccgccagcaaacatcgatgaattaacggccaaggttgtgtatgtcgtgtgagtgcttccccttgcaatcaaagtattaaggaaagcaatggcaggcattgcccatccagaacggtggaaccaaaccctaacagcaat	.............((((((((...((((((((((.........................................................................................................................................))))))....))))....))))))))...	acggttgttggcactggtctgttcatcatgcttttccatataataatggaaatccgccagcaaacatcgatgaattaacggccaaggttgtgtatgtcgtgtgagtgcttccccttgcaatcaaagtattaaggaaagcaatggcaggcattgcccatccagaacggtggaaccaaaccctaacagcaat	-1.84
ACGUCGCCUGAAUUGUAGUCUG	22	cgccaaatgcgaccccagctcaggcgagaacacccattgagtttaagcatataattaagcggaggaaaagaaacttacaaggattcccctagtaacggtgagcgaaccgagaagagcccagcatgaaaatcgggtggaaacgtcgcctgaattgtagtctgtagaagcgtc	(((....((((((..(((.((((((((...(((((................................................................................................)))))......)))))))).)))..))).)))...)))..	gaccccagctcaggcgagaacacccattgagtttaagcatataattaagcggaggaaaagaaacttacaaggattcccctagtaacggtgagcgaaccgagaagagcccagcatgaaaatcgggtggaaacgtcgcctgaattgtagtctg	1.66
ACGUUGGCUCUAGAACUCUUC	21	ggggaagacaacgttggctctagaactcttcaataggaagcgttcaaatttcaataaatcctattttttagcggatgtaagagaaaatgctagaagcagctcattacattcgttgcagagtaaagttatgaagggattaactcaacgggatttgaatatagataacattcatgaaggtatagggatgttgaaaaggcatc	........((((((...(((((..((.(((((...........................................................................................................................................))))))).)))))))))))..........	acgttggctctagaactcttcaataggaagcgttcaaatttcaataaatcctattttttagcggatgtaagagaaaatgctagaagcagctcattacattcgttgcagagtaaagttatgaagggattaactcaacgggatttgaatatagataacattcatgaaggtatagggatgttg	-1.89
ACUAAACCCCACACUGACCAAC	22	atgggtcggttgatcagtgtgaggtttagtttcatttggtcactgattttattcttttgggttccttttatgatgcatcaaccctcctaaaatccatcagttactggggacacattgaactagtaacttgacaaggactaaaccccacactgaccaactatatctcat	.......(((((.((((((((.((((((((((......((((......................................................................................))))..)))))))))).)))))))).))))).........	tgatcagtgtgaggtttagtttcatttggtcactgattttattcttttgggttccttttatgatgcatcaaccctcctaaaatccatcagttactggggacacattgaactagtaacttgacaaggactaaaccccacactgaccaac	-0.88
ACUAAACCCCACACUGACCAACUA	24	caatgggtcggttgatcagtgtgaggtttagtttcatttggtcactgattttattcttttgggttccttttatgatgcatcaaccctcctaaaatccatcagttactggggacacattgaactagtaacttgacaaggactaaaccccacactgaccaactatatctcatcc	.........(((((.((((((((.((((((((((......((((......................................................................................))))..)))))))))).)))))))).)))))...........	gttgatcagtgtgaggtttagtttcatttggtcactgattttattcttttgggttccttttatgatgcatcaaccctcctaaaatccatcagttactggggacacattgaactagtaacttgacaaggactaaaccccacactgaccaacta	-1.68
ACUAGUCAAAUCGUUGGGCAGAGG	24	aaacccacgaagtgtaagcgatggggtagatgaaggggggtagggtatgtataccttcgtagactttactagtcaaatcgttgggcagaggggggtccctt	(..(((.(....(((.((((((.((.(((.(((((..(.(.((((((....))))))).)...)))))))).))..))))))..)))..))))..).....	agtgtaagcgatggggtagatgaaggggggtagggtatgtataccttcgtagactttactagtcaaatcgttgggcagagg	-0.07
ACUAUUGACGGAUCGUUCCAGAAG	24	aacttttgatttcggtacggtccgcgcatggttttcccttacatcacctcgcttttatatatatgttcatgggcaactaggttttatttgtgcttgccctgagtaaaatgaaactattgacggatcgttccagaagagtttcgtcg	.............((.((((((((((.((((((((...((((.(((....((...((((.(((...((.(((....)))))...))).))))...))..)))))))...)))))))))).)))))))).))...............	ttcggtacggtccgcgcatggttttcccttacatcacctcgcttttatatatatgttcatgggcaactaggttttatttgtgcttgccctgagtaaaatgaaactattgacggatcgttccagaag	-2.11
ACUCACCCAACCAUUGAUGCA	21	tggagacgtgcattagttttgatgaaaaatgtagatccttccttcccatccactcacccaaccattgatgcagagctctatc	(((((...(((((((((.(((.(((...(((..((........)).)))....)))..)))..)))))))))...)))))..	cattagttttgatgaaaaatgtagatccttccttcccatccactcacccaaccattgatgca	-1.63
ACUCCCGCAACUGAAAAGGUA	21	tccgttcaaggtgtttcagctgccctacggattttgaaatcttcgagactttaccagaaatcttcaactcccgcaactgaaaaggtacctgtaaaat	........(((((((((((.(((.....(((..(((((...(((............)))...))))).))).))).))))))...))))).......	gtgtttcagctgccctacggattttgaaatcttcgagactttaccagaaatcttcaactcccgcaactgaaaaggta	-5.6
ACUCGUGAAGAGAAGUUGCGG	21	tgatcctcaaactcgtgaagagaagttgcggtatgagtccagcatgattgaaaattggagagatgcgctttttaaagttgcaggaataagcggttttgagctcgaagcttgtaacgggtgagaactcaaacttccccctggctattgtattattttatgttacatgataaatgcatagacttctttttctcattagttct	.........((((.(((((((((((((...((((..(((.(((((((...........................................................................................................)))))))....)))..))))...)))))))))...)))).))))..	actcgtgaagagaagttgcggtatgagtccagcatgattgaaaattggagagatgcgctttttaaagttgcaggaataagcggttttgagctcgaagcttgtaacgggtgagaactcaaacttccccctggctattgtattattttatgttacatgataaatgcatagacttctttttctcattagttc	-2.1
ACUGAGAUUGUGGGCUCUGAACCA	24	gctaggataggttaggataggctacgataagggcgggcgaagctatatgtggctggttgtccccttgccggaggaaccgaaggagaaactgagattgtgggctctgaaccaagcgcaactc	.........((((.(((..(.(((((((.................................................................))))))).)))).))))...........	gttaggataggctacgataagggcgggcgaagctatatgtggctggttgtccccttgccggaggaaccgaaggagaaactgagattgtgggctctgaacca	-2.73
ACUUCUCGGAGGAUCAGAACUCGC	24	cccttccttgacttctcggaggatcagaactcgcgacttcgtgagtccaaaggttgtacactgagttcttggatccccgagacccaagggtcagtca	.......(((...((((((.((((((((((((((((((((....).....))))))).....)))))))..)))))))))))..)))..........	acttctcggaggatcagaactcgcgacttcgtgagtccaaaggttgtacactgagttcttggatccccgagacccaa	-1.68
ACUUCUUAAGAGUUUGACUGG	21	caacgcttgcaaaataactcttcaataggaagaattcacattatggtagctcctgcttcttatttgatgtaagagataacgcaactaaaggtcttttaaattcattgcagagcaaacttcttaagagtttgactggattaaataag	.........((....((((((....(((((((....................................................................................)))))))))))))....))...........	aaaataactcttcaataggaagaattcacattatggtagctcctgcttcttatttgatgtaagagataacgcaactaaaggtcttttaaattcattgcagagcaaacttcttaagagtttgactgg	-1.81
AGAACAUCGUCGGCCAAACACAGG	24	gacgtcgcaaagaacatcgtcggccaaacacaggcgtatggcactcagtgctcttgcatccatctcatcccagtcataatctgttatggttgcgggttgctttgcttttc	......(((((((((.(((.((((((...(((((..((((((.....((((....)))).............)))))).)))))..)))))))))))).)))))).....	agaacatcgtcggccaaacacaggcgtatggcactcagtgctcttgcatccatctcatcccagtcataatctgttatggttgcgggttgcttt	-2.66
AGAACCCAGGAUCGUAGAUUGAGG	24	agagccgcgaagaacccaggatcgtagattgagggatcccgaccccttaaaggagcatcgtcctcaatgttccattaaggggtcgggtgtgttacacaagctaccaagctattggtggttcaatgcaattaatatggtgtaccataagtgaacaatgttacttgtcgtttgcattttctatggggattcatgggtctcg	........(((...(((((((..((((((...(((.............................................................................................................................)))...))))))....))).))))..)))..........	agaacccaggatcgtagattgagggatcccgaccccttaaaggagcatcgtcctcaatgttccattaaggggtcgggtgtgttacacaagctaccaagctattggtggttcaatgcaattaatatggtgtaccataagtgaacaatgttacttgtcgtttgcattttctatggggattc	-1.35
AGAACCGUGGGCAGAAGAACUCCG	24	ggagaacaaggagcgtgaggcgaccaaggagcactgcggggacgatcagccgatcaacaccgatgcagaaccgtgggcagaagaactccgtgccacgtgg	((...((..((((..(...((..(((.((....((((((((..((((....))))..).))..)))))..)).)))))....)..)))))).))......	gagcgtgaggcgaccaaggagcactgcggggacgatcagccgatcaacaccgatgcagaaccgtgggcagaagaactccg	-0.17
AGAAGACCCGGACUUGGAACUCCC	24	agctgagagggaatcctcgtaggggagctggctggtacgccgcagactctagaagaaaaaggcacaggaactttcatcgagcagtgagagtggctgggcagagacgacgtcgggcgaacatagcagcaggttcgccccctagaactctcgtggaagaagacccggacttggaactcccttcagacttc	((((((.(((((.(((..((.(((...((..((......(((((((.(((((......................................................................................)))))..))).)))).)).)).)))..))..)))..))))))))).))..	gaatcctcgtaggggagctggctggtacgccgcagactctagaagaaaaaggcacaggaactttcatcgagcagtgagagtggctgggcagagacgacgtcgggcgaacatagcagcaggttcgccccctagaactctcgtggaagaagacccggacttggaactccc	2.5
AGAAGACGUCGGAGCUGCUCGA	22	gtgtggggcacgctctacaaggtctctctctagaataagccagaattcagcaaggtatgtcattttttctataactccttttctgagaggttccaaactggcatctcaacctgccaacgacgcccattcccgatactctgcgggaactcatctcccctttgtcatccgagaagacgtcggagctgctcgacgcgataagg	((((.(((((.(((((...(.((((.((((.........................................................................................................................................)))))))).).)))))))))).)))).......	gggcacgctctacaaggtctctctctagaataagccagaattcagcaaggtatgtcattttttctataactccttttctgagaggttccaaactggcatctcaacctgccaacgacgcccattcccgatactctgcgggaactcatctcccctttgtcatccgagaagacgtcggagctgctcga	-0.21
AGAAGACUCGGACUUGGAACUCCC	24	tgaatggttgtaggtagaatttcttacttgtatggatggctaggcagaaacgacgtcggttgaatacaatagctagctcggcccccagaactctcatagaagaagactcggacttggaactcccaccagacttc	.....((((.(((((.((...((((.(((.(((((((((...(((.....(((.((..((((.......))))..)))))))).)))....)).)))).))))))).))..))))).)))).............	tggttgtaggtagaatttcttacttgtatggatggctaggcagaaacgacgtcggttgaatacaatagctagctcggcccccagaactctcatagaagaagactcggacttggaactccc	-4.29
AGAAGCGUCGGUUGUACAAAGAAC	24	ttatgaggtcaagttgtgaaactgactattgaagacattcattatataaatcattctcttatataactgttgaaattttctcttcgggggaattcaacatatggaagtgtatccattggatggttcagtatcaagattgtattttgggaagtcgagaagcgtcggttgtacaaagaacctcaaagatg	...((((((....(((((.(((((((......................................................................................................................................))))))).)))))...))))))......	aagttgtgaaactgactattgaagacattcattatataaatcattctcttatataactgttgaaattttctcttcgggggaattcaacatatggaagtgtatccattggatggttcagtatcaagattgtattttgggaagtcgagaagcgtcggttgtacaaagaac	-0.12
AGAAGGAUUUUGGAGAGCUCUGAG	24	gaccatatctcagatcatattcgagagtggcgccgccgaaagagccttatcaaagtacccatccctctagcattcctgttggagtggttccttaagtctttagttccgcagttatccaaagacgtcgcaacttcaggggttttctctgaagaaggagtttggagggaggatcattcgacggggagtggagaaggattttggagagctctgagtattggacag	..(((...((((((.(...(((((((....(.((((....................................................................................................................................................)))).).....)))))))..).))))))...)))....	cagatcatattcgagagtggcgccgccgaaagagccttatcaaagtacccatccctctagcattcctgttggagtggttccttaagtctttagttccgcagttatccaaagacgtcgcaacttcaggggttttctctgaagaaggagtttggagggaggatcattcgacggggagtggagaaggattttggagagctctgag	0.16
AGAAUACCAGGUCGCGAGAGCUCU	24	attctgctgtagaataccaggtcgcgagagctctcggtctcccggaggggcgctgcaaacaatgagccaggagataatgccaattgcgatatacatccccatcgcctcctgcattaatctaagtccctggtaaataaactattcctgagaaagaagttgtataacttgaggatgagagatggagactcggtagcagagcatttgaacgccttcaatactatggt	.....(((((((.((...((((..((((.(((((((((((((..........................................................................................................................................)))))).)).....))))).))))...))))...)).)))))))	agaataccaggtcgcgagagctctcggtctcccggaggggcgctgcaaacaatgagccaggagataatgccaattgcgatatacatccccatcgcctcctgcattaatctaagtccctggtaaataaactattcctgagaaagaagttgtataacttgaggatgagagatggagactcggtagcagagcatttgaacgccttcaatactat	-0.19
AGAAUUGGCUGGAUCAAAGGGGAC	24	ccttcaactcttcctttgacttttccagttcgcaagttagtgaaatgatgatctctcaccatgtctcctctagatccaatggttcagatctcatcgtgacttcacatttcttagagttggaggactacttctctcttgagaatgaagcatgttcagcagaattggctggatcaaaggggacttttttggaa	...........((((((((((...(((((((((..........................................................................................................................)).)))))))..)).)))))))).............	ttcctttgacttttccagttcgcaagttagtgaaatgatgatctctcaccatgtctcctctagatccaatggttcagatctcatcgtgacttcacatttcttagagttggaggactacttctctcttgagaatgaagcatgttcagcagaattggctggatcaaaggggac	-1.69
AGACACCAGGUUGAUUCGGCA	21	tagttctttaagacaccaggttgattcggcatatccgctagagaaaatggccacatgcacggaggccccctagcttggatattattgtaacagagcgctgctcgattggaggttgccccctcgaagaggcccgtgaacattgctatctgaatcaagtgctatttatgttcaagtgttatttctgttgctatttcgtatatcatttctgtgtattgtgaaga	....((((((..((((.(((.((((.(((...................................................................................................................................................................)))...))))..)))))))....))))))	agacaccaggttgattcggcatatccgctagagaaaatggccacatgcacggaggccccctagcttggatattattgtaacagagcgctgctcgattggaggttgccccctcgaagaggcccgtgaacattgctatctgaatcaagtgctatttatgttcaagtgttatttctgttgctatttcgtatatcatttctgtgtattg	2.08
AGACUCGGUUGGGAACCUGAC	21	agacgctcctagactcggttgggaacctgacgtgcctccaaaatcttgtcttgagagggtgctccaatttacagatgctgccccatattgagcatttaagcttgttggagatgcttgatgtgtctaaatgtcccagactgcaatggggtgtgggagtagtcgagcagtttcgccaacgactaggagtaggctt	........((((..(((.(((((((.(((.(....................................................................................................................................)))).))).)))))))))))..........	agactcggttgggaacctgacgtgcctccaaaatcttgtcttgagagggtgctccaatttacagatgctgccccatattgagcatttaagcttgttggagatgcttgatgtgtctaaatgtcccagactgcaatggggtgtgggagtagtcgagcagtttcgccaacgactag	-1.55
AGACUUGACUGGAUAAGGCGG	21	tcattcctttcccttcagcttaacttcaacttctgaatgatgtaatagatggcatgaaagctgagctcgttcgagaacaaaggaacctttaaaaattagtgaagacttgactggataaggcggagaaggccat	((.(((.((..(((((((.(((((((((.......................................................................)))))..))))))))...)))..)))))))....	cccttcagcttaacttcaacttctgaatgatgtaatagatggcatgaaagctgagctcgttcgagaacaaaggaacctttaaaaattagtgaagacttgactggataaggcgg	1.93
AGAGAAUUGACCAGACCGGCUGCG	24	cccagcccctcaggaggtctgttgaggttcgggcttcgggacagaaggaaacactggagggtcgcgaagatgctgatggggagagccggctgttctaggcaccagcgccctacaattgagttgcgcagtcgcccagttacgagaagccacagagaattgaccagaccggctgcgggaggaggag	......(((.(((..(((((((..(..(((.((((((..(((.............................................................................................)))....))))))...)))..)..).))))))..))).)))........	caggaggtctgttgaggttcgggcttcgggacagaaggaaacactggagggtcgcgaagatgctgatggggagagccggctgttctaggcaccagcgccctacaattgagttgcgcagtcgcccagttacgagaagccacagagaattgaccagaccggctgcg	-0.6
AGAGAUCGUUGAGAGAUUGUAGGA	24	agatctagggctatcaaatctttttggataattcccactcttttgtatgggggagaaatgttggaataatgattcatttatcatattctagatataattgttattgttatttgttatgtctagaaagtataattaaggttaggaaatatatttgagagattcatgaagagatcgttgagagattgtaggagaagatgatt	...((((.((((.((((((((((((...........................................................................................................................................))))))))..)))).)).)).))))...........	ctagggctatcaaatctttttggataattcccactcttttgtatgggggagaaatgttggaataatgattcatttatcatattctagatataattgttattgttatttgttatgtctagaaagtataattaaggttaggaaatatatttgagagattcatgaagagatcgttgagagattgtagga	-2.32
AGAGAUUGGUUUGGAUUUGUUAGA	24	ctaattaatttaacataagaattgagtttccaaaacacaaaaattgtgcttgagtgggactacttcctacttaatttaagtcctggcattgtttctgttagaattaatgcttacattagagattggtttggatttgttagatctagttagt	(((((((((((((((...((((..(.((((........................................................................................)))))..)))).....)))))))).))))))).	taacataagaattgagtttccaaaacacaaaaattgtgcttgagtgggactacttcctacttaatttaagtcctggcattgtttctgttagaattaatgcttacattagagattggtttggatttgttaga	1.97
AGAGGUGCUAGCUCGGACUGCAGA	24	gggcgcttcgaacaggaggtggcgcccccatgggaggccttgaggagctagctattggtgcatgggaaggatcgatggttctggaattcggtgggacgacaaggtaacgcgaagaagagcccgacgagctgtcaaataatggctaagcattcaaaccgagaggcaggcgaggtggaggaggcgagaggtgctagctcggactgcagaggcggcgagg	.(.((((((...((((((.(((((((................................................................................................................................................................))))))).)))...)))..)))))).)....	aacaggaggtggcgcccccatgggaggccttgaggagctagctattggtgcatgggaaggatcgatggttctggaattcggtgggacgacaaggtaacgcgaagaagagcccgacgagctgtcaaataatggctaagcattcaaaccgagaggcaggcgaggtggaggaggcgagaggtgctagctcggactgcaga	1.95
AGAUACGAUCGUGGAAACAGUAGA	24	catcattccccacgtttttgtgatttcagcgattttcaaaaagcattttaaaacataaaatcaaatgcccatgacatctaaaatcaaccaatcatcctttttaaccaccacaccctttaatatttaccaaacaatgtaaatattaaaattatattaagatacgatcgtggaaacagtagaggcaatgcac	(((....(((.(((((((..(((((((..................................................................................................................................))...)))))..))))).)).).))..)))...	cacgtttttgtgatttcagcgattttcaaaaagcattttaaaacataaaatcaaatgcccatgacatctaaaatcaaccaatcatcctttttaaccaccacaccctttaatatttaccaaacaatgtaaatattaaaattatattaagatacgatcgtggaaacagtaga	-0.37
AGAUAUAGAUCUAGACUGUAGAAG	24	aacatcaacttctgtctcagtttgtattaggaatccatagcctggttctcccacaagtgaggatgatccttattacaaaaacaagtgtaagcttagcaagtaaacgagatctagaactccatcatcatatgcatgcaagatatggctaaataacttcaaaagatatagatctagactgtagaagcacaatttct	((......(((((((((..(((((((((..(((....(((((.....................................................................................................)))))......)))....)))))))))..))))...)))))......))..	tctgtctcagtttgtattaggaatccatagcctggttctcccacaagtgaggatgatccttattacaaaaacaagtgtaagcttagcaagtaaacgagatctagaactccatcatcatatgcatgcaagatatggctaaataacttcaaaagatatagatctagactgtagaag	-1.73
AGAUCGCUGCCGAACUCUGCUGCA	24	tctcattttgcagcctgtgtgttgggtatcatctggagactttctgtttcttttggggctatggtagtttttgtattagagcaaggtctaccaggggaaccgctgttgttatagagagccgtggcttgctgtggagattagagccgagaagttagagtcgtgaagatcgctgccgaactctgctgcatggaaagaag	(((..(..((((((....(.(((.((((.(((((...((((((...((((((.............................................................................................))))))..))))))....)))).).)))).))).).))))))..)..)))..	cagcctgtgtgttgggtatcatctggagactttctgtttcttttggggctatggtagtttttgtattagagcaaggtctaccaggggaaccgctgttgttatagagagccgtggcttgctgtggagattagagccgagaagttagagtcgtgaagatcgctgccgaactctgctgca	0.2
AGAUCUGAGGGCUUCACAUUG	21	ataaatccgaagatctgagggcttcacattgtagaagattggttaaccctgactccaacatgagtaggagttcattgagacaccaatgtgaatcggcatatctggagaaaaaatt	......((..((((.((..((.(((((((((..(....(..((.(((((((.(((......))))))).))).))..)..)..)))))))))))..)).))))))..........	agatctgagggcttcacattgtagaagattggttaaccctgactccaacatgagtaggagttcattgagacaccaatgtgaatcggcatatctgg	-1.87
AGAUCUUGUUGGACUGUAACAAUG	24	agatgagaaattttccaagtccaagaaggttaagttggtaacttttttccccatgactgtgatctttgtttcatcacttgaatccgatccaagatcttgttggactgtaacaatggttttcttat	.................(((((((.((((((.............................................................)))))).)))))))...................	ttttccaagtccaagaaggttaagttggtaacttttttccccatgactgtgatctttgtttcatcacttgaatccgatccaagatcttgttggactgtaacaatg	-2.74
AGAUGGAUCGGGGAUUGGAGCAAC	24	ttcttcggtatgctccgcataagggatatcaacataaggccacggataagtaaccgtgggcattgaatgagatgcttaacatcttcacctccgaatacatgatgaaatctaaatgaggaacatgtataacaattcaacagatggatcggggattggagcaactattggcttg	(.....(((.(((((((..(..((..((((.............................................................................................................))))..))..)...))))))))))...).....	tgctccgcataagggatatcaacataaggccacggataagtaaccgtgggcattgaatgagatgcttaacatcttcacctccgaatacatgatgaaatctaaatgaggaacatgtataacaattcaacagatggatcggggattggagcaac	-0.6
AGAUUGAAAAAUGCGACUAGUAGA	24	ggcacccatctaagagattctttcaaatcagaattcatactgtcattattctggcatatggatgtcccctcgttgcatgatggcactcgtcaaaaatgagcagatcaacgagattcagattgaaaaatgcgactagtagactctcgtaaa	........((((..((....((((((.((........................................................................................)))))))).......))..))))..........	taagagattctttcaaatcagaattcatactgtcattattctggcatatggatgtcccctcgttgcatgatggcactcgtcaaaaatgagcagatcaacgagattcagattgaaaaatgcgactagtaga	-2.19
AGAUUGAGAACCCUGAGAGAG	21	ggtttgaagtatttcatattgttagtctattcaagcttgttatctatttccatgcttcacttcttgctttgagttttgcaggttgcttcaaagggattgttgggagaagtcatactggtgcagccggacagattgagaaccctgagagaggttaggccga	(((((((....(((((..((.(((((((.....................................................................................................))))))).))...)))))....)))))))..	atttcatattgttagtctattcaagcttgttatctatttccatgcttcacttcttgctttgagttttgcaggttgcttcaaagggattgttgggagaagtcatactggtgcagccggacagattgagaaccctgagagag	1.69
AGAUUGGUCGGAUCUUCUGCA	21	tgacaaaggaagattggtcggatcttctgcaaacctgaaaatcaattttgtgaggtaacttagtaactattttgttaattatgtgaagatttacctgcttcttacaaatcc	........((((...(((.((((((((.(((..................................................))))))))))))))..))))..........	agattggtcggatcttctgcaaacctgaaaatcaattttgtgaggtaacttagtaactattttgttaattatgtgaagatttacctgcttc	-4.32
AGAUUUGUCGAGCUGUACUCU	21	ttacactgagagatgcgggattcatttctgccacgtttttattcatcaaaaccttgaggtttacttaagtcggagggttaccagcgactatatgtgagcctgctcacatatatgtgagcaggctcacatacccgtacatcttcgaccaaaatcctggcagatttgtcgagctgtactcttaagaatttg	((....((((((.(((((....((..(((((((.(..(((............................................................................................................)))..))))))))..)).....))))))))))).)).....	agatgcgggattcatttctgccacgtttttattcatcaaaaccttgaggtttacttaagtcggagggttaccagcgactatatgtgagcctgctcacatatatgtgagcaggctcacatacccgtacatcttcgaccaaaatcctggcagatttgtcgagctgtactct	0.35
AGAUUUGUCGAGCUGUACUCUUAA	24	ggtttacactgagagatgcgggattcatttctgccacgtttttattcatcaaaaccttgaggtttacttaagtcggagggttaccagcgactatatgtgagcctgctcacatatatgtgagcaggctcacatacccgtacatcttcgaccaaaatcctggcagatttgtcgagctgtactcttaagaatttgaaa	(((((....((((((.(((((....((..(((((((.(..(((............................................................................................................)))..))))))))..)).....))))))))))).))))).....	gagagatgcgggattcatttctgccacgtttttattcatcaaaaccttgaggtttacttaagtcggagggttaccagcgactatatgtgagcctgctcacatatatgtgagcaggctcacatacccgtacatcttcgaccaaaatcctggcagatttgtcgagctgtactcttaa	1.95
AGCAGAGUUGUUGGGACUGUGGGC	24	caaataccaaagcagagttgttgggactgtgggcaaccctcactctggcatccttctggtcaattaagtacctccacgttcttggcgattcgcgggtcatcattga	...........((.(((((((..(((.(((((.........................................))))).)))..))))))))).............	agcagagttgttgggactgtgggcaaccctcactctggcatccttctggtcaattaagtacctccacgttcttggcgattcgcggg	-2.79
AGCAGAUCAGAAGGUUGUAGAAAA	24	cctcttcctatgattctggttatcaaatcattacccaagaaaacattacctccatcatacttttcatattcacagaaccactccctatggggagtcatatgaaaggatgcacctgattcaatcaaccatgcctgtttacatatcttgttacggatttggttaatcaaataagacaaaatggtgatgaactagcagatcagaaggttgtagaaaaggttttaaga	(((.(((.((..(((((((((......((((((((................................................................................................................................................)))))))).......)))))))..))..))))).)))........	ttcctatgattctggttatcaaatcattacccaagaaaacattacctccatcatacttttcatattcacagaaccactccctatggggagtcatatgaaaggatgcacctgattcaatcaaccatgcctgtttacatatcttgttacggatttggttaatcaaataagacaaaatggtgatgaactagcagatcagaaggttgtagaaaa	-0.97
AGCAUUGACCAGAUCUACGGU	21	ccatgactctagcattgaccagatctacggttccaaacacgtttggcagcaaagccagttcctctattgtccacaacataatctgttattgcccttgtgcagcaaacccagaagagaacaaatcttttatagccgttgtgcaacaaacccaaaagaggacacaatcttttatttcccttgtgcagcaaacccagaagatggcacaatcttgtatttccctt	.....((...((.((((.(((..(((..((((.....(((...........................................................................................................................................))).....)))).)))...)))..)))))).)).........	agcattgaccagatctacggttccaaacacgtttggcagcaaagccagttcctctattgtccacaacataatctgttattgcccttgtgcagcaaacccagaagagaacaaatcttttatagccgttgtgcaacaaacccaaaagaggacacaatcttttatttcccttgtgcagcaaacccagaagatggcacaatcttg	-1.51
AGCCCUCAGAUCUUCGGUGGA	21	tacaatgtgaagccctcagatcttcggtggacgtctggatgagatagcctgagcatcctcttcacattcctcctcctctgtgtacccttgagtatcttgggcggaaaatg	...........((((..(((((((.((((.(((...(((.(((.......(((....))).........))).)))..))).))))...))).)))).))))........	agccctcagatcttcggtggacgtctggatgagatagcctgagcatcctcttcacattcctcctcctctgtgtacccttgagtatcttgggcgga	-4.47
AGCCUGCAGAUCUUCGGUGGA	21	tgtgtgtcagaactagaagccattgcaaggatatgtcgaagtcgaagtccaccattatcccggtcttctacggtgtcgagcctgcagatcttcggtggacgcagagcaa	(.((((((...(((.((((...(((((.((...((.((..((.((((.((...........)).)))).))..)).))..)))))))..))))))).))))))..)...	aactagaagccattgcaaggatatgtcgaagtcgaagtccaccattatcccggtcttctacggtgtcgagcctgcagatcttcggtgga	1.4
AGCCUGCCUGACUGUGAGACUC	22	ttaaaaatgggtgctcatggtcttaggatagagtgataggggggtatcaagagcctctaaaagagtaacggaggcatgcgaaggtaagcgctttctataagcaagtgtaatggtctaagcctgcctgactgtgagactcactagttgaa	((((...(((((.(((((((((.((((.((((.................................................................................))))..))))...))))))))))))))....)))).	gtgctcatggtcttaggatagagtgataggggggtatcaagagcctctaaaagagtaacggaggcatgcgaaggtaagcgctttctataagcaagtgtaatggtctaagcctgcctgactgtgagactc	1.42
AGCCUUCAGAUCUUCGGUGGA	21	gtatgcacatcacctctcaagttttgcaggtttagcttcaagggtttcattgggaatgcaccaaggaagattcttcccttgagacacgcacaaactccatggtgtgaagccttcagatcttcggtggacgcagggcga	((.(((...(((((....(((.((((.((((((.........................................................................)))))).)))).))).)))))..)))..))..	cacctctcaagttttgcaggtttagcttcaagggtttcattgggaatgcaccaaggaagattcttcccttgagacacgcacaaactccatggtgtgaagccttcagatcttcggtgga	1.36
AGCCUUCAGAUCUUCGGUGGG	21	agctcttactcatgttgcagtcgaaggcaaccattcttccggtcttttacgacggtgtcaagccttcagatcttcggtgggtgcagggcga	.((((((((((((..((.((((((((((.................................)))))).)).)).))))))))).)))))..	catgttgcagtcgaaggcaaccattcttccggtcttttacgacggtgtcaagccttcagatcttcggtggg	0.64
AGCGGACUUGCGGACUAUAGAAAC	24	caaattgacaagcggacttgcggactatagaaacttataaaaaaaaaataatgtctggtacatatctctggaaattacatcaacatttaaaagcatacaatagaatagtaataacgtctgttacatcctttatttatacaaactggcaagtgttgaaaggaggtgtctcttcactggcagggccgacttctctttctggg	((.(..((.((((((.(((((((.....(((.((((............................................................................................................................)))).))).....)).))))).))).))).))..).))..	agcggacttgcggactatagaaacttataaaaaaaaaataatgtctggtacatatctctggaaattacatcaacatttaaaagcatacaatagaatagtaataacgtctgttacatcctttatttatacaaactggcaagtgttgaaaggaggtgtctcttcactggcagggccgacttc	0.33
AGCUGUAGACACUCAUUUUCUGGU	24	ggatttgcttagctgtagacactcattttctggttgtgcatttcattttctggctgtgcttttcattttctgttccaaccattaacctgcggatagaagctttggcatcgccttttcatcaaccacgattttgagtggctgtggtagtatttggatgc	......(((..((..(((.((((((...((((((((((.............(((.(((((......(((((((((((..........)).)))))))))....))))).)))....)).)))))).))...)))))).)))..)))))..........	agctgtagacactcattttctggttgtgcatttcattttctggctgtgcttttcattttctgttccaaccattaacctgcggatagaagctttggcatcgccttttcatcaaccacgattttgagtggctgtggtagt	-1.55
AGGACAUUGGACUCUGAAUCCA	22	ataggcattggtttatatttcacaggtcctataattacgatattggaagagtaaatagagctctgcgagaatgagttatagtttaatcttaaatccatgagcagatcgtggttctatggtctagtggtgaggacattggactctgaatccaatagcccgag	...((((((((((((.(.((((...(((((...(((((.....................................................................................))))).)))))..)))).).)))).))))).)))....	gtttatatttcacaggtcctataattacgatattggaagagtaaatagagctctgcgagaatgagttatagtttaatcttaaatccatgagcagatcgtggttctatggtctagtggtgaggacattggactctgaatcca	1.64
AGGACAUUGGACUCUGAAUCCAGU	24	tctagtggtaaggacattggactctgaatccagtaacccgagttcaaatctcggtagaacctatttttcagttttctgcaatctgggttactcctcataggagtgtttcgtacgaggtttatgcgcgactggtgcgactggtgcatgagcccaatcaggccgagtgttgtaacc	...........((..(((((.(((((...(((((.(((((.((..((((((((...((.................................................))...))))))))..)).))...)))...)))))..)).))).)))))....)).............	aggacattggactctgaatccagtaacccgagttcaaatctcggtagaacctatttttcagttttctgcaatctgggttactcctcataggagtgtttcgtacgaggtttatgcgcgactggtgcgactggtgcatgagcccaatcaggccgag	-1.6
AGGCCUGAGAGCGUUCUGACGGAU	24	gaggtaggacgcgtagagagttgaaaggctgacaggtgtagaatttgggaatagatacgagggagcttgagaaagccagacgagcacgtggttggggtgggttaccacttccacccttctctcgatgaacgtcccgtctgtgacatttccagttccacacggtgaaggcctgagagcgttctgacggatccatccttta	((((..(((..(((((((.(((...(((((.((..((((.(((((.((((((.(.(((((.((......................................................................)).)).))).)))))))))))).)))).))...)))))...))).)))).)))..)))..))))..	gcgtagagagttgaaaggctgacaggtgtagaatttgggaatagatacgagggagcttgagaaagccagacgagcacgtggttggggtgggttaccacttccacccttctctcgatgaacgtcccgtctgtgacatttccagttccacacggtgaaggcctgagagcgttctgacggat	2.57
AGGCUGCAGAUUGUUGGACUC	21	gtgtcagggagttgaacagtcttgaatatttgaatttacaggaatgtgaaccgtcttgaatctttgaatttacaggaattccccatcagtgtactgccatttgcctgtgtggaaaaggttcaaggaggcaggctgcagattgttggactcttctattgac	........(((((.((((((((.(....((((................................................................................................))))...))))))))).)))))..........	gttgaacagtcttgaatatttgaatttacaggaatgtgaaccgtcttgaatctttgaatttacaggaattccccatcagtgtactgccatttgcctgtgtggaaaaggttcaaggaggcaggctgcagattgttggactc	-1.75
AGGGAAGCUUAGAGACUCGGACUG	24	attgagagcagtatgctcttcgctcaccaaacttaattaaagactcaagtcttaaagaaagacgcgaagctttagacataagggaagcttagagactcggactgactcactgac	.....(((((((..(((((..(((..((........((((((..((..(((((.....)))))..))..))))))......))..)))..)))).)....)))).)))......	gtatgctcttcgctcaccaaacttaattaaagactcaagtcttaaagaaagacgcgaagctttagacataagggaagcttagagactcggactg	-0.86
AGGGAUCGUUGUCUGAUUGAG	21	tgctatctatgagtcgcagcttatcccgaagacaaagtaatcaatgttgcagaagtcatagacatctgggtagcagaaggtctggtcaaaggcagtggagagagctatttgcctgacactgcggacagttatatcaactacctaagggatcgttgtctgattgaggtggtagaga	((((((((...(((((((((..(((((......................................................................................................................))))).)))))..)))).))))))))....	gagtcgcagcttatcccgaagacaaagtaatcaatgttgcagaagtcatagacatctgggtagcagaaggtctggtcaaaggcagtggagagagctatttgcctgacactgcggacagttatatcaactacctaagggatcgttgtctgattgag	2.17
AGGGAUCUAUGCUUGGACUGUAGG	24	ttcacctttttattaaaataaacaaaaatattgccttttacttttattatttgtttttcctttatttttattttattacgcctattgtataaaaccttacatagaaataattgaattgtaaatagcataaaatcataaaatcacataaaaatttaaaatttgttaaaaggttaaattacagggtaaagggatctatgcttggactgtaggttaggagaaa	(((.(((.(((((.........(((..(((...(((((((((((.......................................................................................................................................)))))))))))...)))..)))....)))))..))).))).	tattaaaataaacaaaaatattgccttttacttttattatttgtttttcctttatttttattttattacgcctattgtataaaaccttacatagaaataattgaattgtaaatagcataaaatcataaaatcacataaaaatttaaaatttgttaaaaggttaaattacagggtaaagggatctatgcttggactgtagg	0.04
AGGUAUACGUUGGACAAAUAG	21	gcgaaaaatgaggtatacgttggacaaatagatggatccacgccagaatgggccgatggcaatggaatcgctgaagcgttttaccgattttcatcgaggttagtccaagtggagaagaatgtaacagccagaaacaataatcccaatctgaagaataggcttggacctgctcttgttccttacacgttatcatcatttgc	.....((((((((((.((((.((((((..((..((.((((.((((((.((((.........................................................................................)))).)))........))).))))))..)).))).)))....)))))))).))))))..	aggtatacgttggacaaatagatggatccacgccagaatgggccgatggcaatggaatcgctgaagcgttttaccgattttcatcgaggttagtccaagtggagaagaatgtaacagccagaaacaataatcccaatctgaagaataggcttggacctgctcttgttccttacacgttatcatca	-0.52
AGUAAGACAUCCAUUGGACUGUGG	24	tctatggaaggcagtgtagaggagcttacccaattcaccaattttgaagcatccggtaggggaattacaagtaagacatccattggactgtggtcattgtcca	......((..(((((.(((.(((.(((((..(((((.((...(..((....))..)...)))))))....)))))...))).))).)))))..))........	gcagtgtagaggagcttacccaattcaccaattttgaagcatccggtaggggaattacaagtaagacatccattggactgtgg	-1.46
AGUACAUUCAGACGCGGAUUGUGG	24	gaaatctcagagtacattcagacgcggattgtggatcacatcgcaaacgctgctcgcaaacgaaaaatggaaacgacgctccgggaaagggcaggctagatccactgctgacgtggaggtgatcgttgatgtgtagccatggtagcgtggcgttgatgggcgagcgtgtatgccgatggtatgccgagcatgtatgccgatggatggatgaaggtatgaagtgc	......(((.....((((((..(((((..(((((....(((((((.((((.((((((......................................................................................................)))))))))).)).))))).....))..)))......))).))..))))))......))).....	agtacattcagacgcggattgtggatcacatcgcaaacgctgctcgcaaacgaaaaatggaaacgacgctccgggaaagggcaggctagatccactgctgacgtggaggtgatcgttgatgtgtagccatggtagcgtggcgttgatgggcgagcgtgtatgccgatggtatgccgagcatgtatgccgatggatggatgaaggta	0.15
AGUCAAAUCGUUGGACGGAGGGGG	24	atacattatcagtcaaatcgttggacggagggggtcccttgtcccacaaataaggggatctcatacactaatttggtgtggcttggccatgaccttaaaaatagattattattattattatatattctatttacaatttcacttccatatcccgggatgaaaaggggcccaaggatagtcatgatgtaggtggcgggacg	........((.((((...((((((((.....((((((((((((((.........(((((.........................................................................................))))))))))...))))))))).......))).)))))....))))..))..	agtcaaatcgttggacggagggggtcccttgtcccacaaataaggggatctcatacactaatttggtgtggcttggccatgaccttaaaaatagattattattattattatatattctatttacaatttcacttccatatcccgggatgaaaaggggcccaaggatagtcatgatgtaggtggcggg	-1.06
AGUCAAAUCGUUGGGCGAAGGAGG	24	agactttaccagtcaaatcgttgggcgaaggagggtcccttgtcccacaaacaagggggtctcatacacctaattggtgtgctggcttggccatg	........((((.((.(((((((((.(...((((.((((((((.......)))))))).))))...).))))).)))).))))))..........	agtcaaatcgttgggcgaaggagggtcccttgtcccacaaacaagggggtctcatacacctaattggtgtgctgg	-2.04
AGUCAAAUCGUUGGGCGGAGGAGG	24	agattgaccgtcttcagcctaagtgggcctaatggttaagaacatgtgtttcctcttaagaggtcacaggttcaaatccagaggggggtagggtatatataccttcgtagactttaccagtcaaatcgttgggcggaggagggtcccttgtc	.....((((.(((((.((((((.(((...................................................................................................))))))))).))))).)))).......	tcttcagcctaagtgggcctaatggttaagaacatgtgtttcctcttaagaggtcacaggttcaaatccagaggggggtagggtatatataccttcgtagactttaccagtcaaatcgttgggcggaggagg	-0.72
AGUGUUUCGCGGACUGAAGAACGG	24	tggcctccatgttttgcgcgggcacactcccaaccagagcgagcggaccagagtgtttcgcggactgaagaacggtggcggcgaa	..(((.(((((((((.((((((.((((((....((.........))....))))))))))))......))))).)))).)))...	gttttgcgcgggcacactcccaaccagagcgagcggaccagagtgtttcgcggactgaagaacgg	1.74
AGUUGUACACUCUGAAUGAAGGCU	24	tatgttccagctgctgcagattgtacaaatctttcaagttcatgttctagttttcgaaacatgatattggagcttcgtacaccgacccttgttagcccacggcccgtaaatctcaagcgaaccttcttgtgcatgtcatggattatgggtaatagggcgtaacttgagctcctgtgtcgcagtgataatagttgtacactctgaatgaaggctcatctttata	........((((....((((.(((((((.....(((..................................................................................................................................................)))......))))))).))))......))))..........	ctgctgcagattgtacaaatctttcaagttcatgttctagttttcgaaacatgatattggagcttcgtacaccgacccttgttagcccacggcccgtaaatctcaagcgaaccttcttgtgcatgtcatggattatgggtaatagggcgtaacttgagctcctgtgtcgcagtgataatagttgtacactctgaatgaaggct	-1.67
AGUUUGGUGGUUGUUGGUAGGUAG	24	tttatttcttgatctcaacatgattacatttgcctcgtatttatagagtctttagaagactctagagaatctggagagttctcgcagccgaaatatctggaactatccatggctgtcggtggaactctctcgaagtttggtggttgttggtaggtaggaatgtgggc	.....((((((...((((((..(((((....((.(((.............................................................................................))).))...)))))))))))....)))))).......	gatctcaacatgattacatttgcctcgtatttatagagtctttagaagactctagagaatctggagagttctcgcagccgaaatatctggaactatccatggctgtcggtggaactctctcgaagtttggtggttgttggtaggtag	-0.16
AUAAAAUUGACCUCCAUCGCCCGG	24	ctaggggaatgggatggatgagagggatataagatggaaaagtgataagatggtgggagcggacgatggctctgcaaaccccccttggtggctaaccaaaaagaagagaaaacaaaactcagaccatcacccttccttaatccgtgtctgcttaataaaattgacctccatcgcccggatctcccagt	((.(((((.((((...((((.((((........((....((((((((.(((...(((((.((..(((((.((((.............................................))))))))).)))))))...)))..)))).)))).))........)))))))).))))..))))).)).	gggatggatgagagggatataagatggaaaagtgataagatggtgggagcggacgatggctctgcaaaccccccttggtggctaaccaaaaagaagagaaaacaaaactcagaccatcacccttccttaatccgtgtctgcttaataaaattgacctccatcgcccgg	2.34
AUAAAGAGAUUGUCGGGUUGCAUG	24	gcataaatttataaagagattgtcgggttgcatggagtacctaagacaatcatctcatacaaagatccaaagtttacttcaaacttttggaagggatggtttagacgatttggcacaactttaaattttagtac	((.((((.((.(((((....(((((((((((........................................................................).))))))))))...))))))).))))))..	ataaagagattgtcgggttgcatggagtacctaagacaatcatctcatacaaagatccaaagtttacttcaaacttttggaagggatggtttagacgatttggcacaactttaaat	-1.5
AUAAAGAUUGUCGGAAGUGGU	21	tcttcatgtgcgcttctactattctttactttagtctttgtcgtccttgatggtatctttcacgataacccatagggacctacagatcttgctttcggtgatttgcacaggaatcctgcgtgacaacctgtctatcacgccttttgtttaaataaagattgtcggaagtggtacgagatacc	((((...((((((((((((...((((((.(((((.................................................................................................................)))))))))))..)).)))))).))))))))....	cgcttctactattctttactttagtctttgtcgtccttgatggtatctttcacgataacccatagggacctacagatcttgctttcggtgatttgcacaggaatcctgcgtgacaacctgtctatcacgccttttgtttaaataaagattgtcggaagtggt	1.85
AUAACAGAUCUUCGGAAGUAA	21	attgcagttgaagctcttgatgttatcaaaacgcggtttaacatgaaaaaatggatttccgatccttgctatttaattccatgggaaggaattggctgtgataacagatcttcggaagtaagaatttgcta	.((((..((((((.(((....(((((((......................................................................)))))))))).))))))..))))..........	gcagttgaagctcttgatgttatcaaaacgcggtttaacatgaaaaaatggatttccgatccttgctatttaattccatgggaaggaattggctgtgataacagatcttcggaagtaa	-3.42
AUAAGGUCGUAGAACAUGUGG	21	tcgattatttatttgtttgtttgattttgaataaccagcgaccagggtcagatgctggataaggtcgtagaacatgtggtgaaaatatt	....(((((....(((((...((((((((.....((((((((....)))....))))).))))))))..)))))...))))).......	atttgtttgtttgattttgaataaccagcgaccagggtcagatgctggataaggtcgtagaacatgtgg	-0.45
AUACACAGAUUCGUCACACCAAGA	24	cgacaaagttttattattacgaaacagttacaatatgagcactattgactcggtttacaacttagctagagtcacacaactcgcctcacctcaccaagacactcatacacagattcgtcacaccaagacttgttggtc	((((((.(((((......(((((.(.((.....((((((..............................................................)))))).)).).)))))......)))))))))))...	ttattattacgaaacagttacaatatgagcactattgactcggtttacaacttagctagagtcacacaactcgcctcacctcaccaagacactcatacacagattcgtcacaccaaga	1.61
AUACAGAUCGCUGAGGUGGAA	21	taatctccttagttatccctaggatcagcctggccacgaagacccattcgaggtcggaagaatttatgtgaaggttttagctgatcggtgtttgatcgaacccattcttagagacatcgatgggcgcgtgctccgtttcagggtgcacgatgtgatgcgtggtttggccatacagatcgctgaggtggaagaaaagttct	...((((((((((.(((..((......(((..((((((.......................................................................................................................))))))..)))..))..))).))))))).)))...........	ctccttagttatccctaggatcagcctggccacgaagacccattcgaggtcggaagaatttatgtgaaggttttagctgatcggtgtttgatcgaacccattcttagagacatcgatgggcgcgtgctccgtttcagggtgcacgatgtgatgcgtggtttggccatacagatcgctgaggtggaa	-1.49
AUACAGAUUGGACUUAAUAGACUC	24	cgaacctgtggttaaatagtcatgatattggtctatctggcaccttagctattgaatgagacagatacagattggacttaatagactcgggaactttc	....((((.((((....((((.((.((((.((((.((((((......))))..))...)))).)))))).....)))).....)))))))).......	gttaaatagtcatgatattggtctatctggcaccttagctattgaatgagacagatacagattggacttaatagactc	-7.06
AUACAGGGAAACCCGACCCGG	21	gtgtcaattaatacagggaaacccgacccggtttggtcgttgtagagatgatcgacaaagcctctcctcacatggcgtcttttgaagctcagaaacacgtcgtatattttggatttcctgtatcgacccgttcct	..........((((((((((..((((..................................................................................)))).))))))))))............	atacagggaaacccgacccggtttggtcgttgtagagatgatcgacaaagcctctcctcacatggcgtcttttgaagctcagaaacacgtcgtatattttggatttcctgtatcg	-1.59
AUACAGGUUAUCGGCUUCGAG	21	tgaccttgcaagacactttcttgaccttgtaagactagccatagaatctgcactaacagtggcccagttcattcatctcgaaattcaaatacaggttatcggcttcgagtgacggtcag	((((((..(..((..((....((((((.(((..........................................................)))))))))..))..))..)..).))))).	agacactttcttgaccttgtaagactagccatagaatctgcactaacagtggcccagttcattcatctcgaaattcaaatacaggttatcggcttcgag	-1.45
AUACAGGUUGUCUAAUUGUAG	21	agatattgtaatacaggttgtctaattgtagaatgtacaattgtgttgttgagggttcagatggtagcgttgatgaaatgcctatatatgtaagggaattttttactgcatcgtagacaatcaattgtgccatcatttatgaaagtagaggcagaagcaggagagttgtatttggcacatacgatcaagataatttcataacaaatagatg	........(.((..(((((((((.((((((....((((((((.(.(((((...(.(((.........................................................................................))).)...))))).).))))))))........))))))..))))))))).)).)..........	atacaggttgtctaattgtagaatgtacaattgtgttgttgagggttcagatggtagcgttgatgaaatgcctatatatgtaagggaattttttactgcatcgtagacaatcaattgtgccatcatttatgaaagtagaggcagaagcaggagagttgtatttggcacatacgatcaagataatttcataa	-2.02
AUACAUAUUGACAGUCGGACUUGC	24	gttgtcggactggcgggctgcaaattgggcatctgttattctgtggtctacaaataacacatagagtttcgtgatatacatattgacagtcggacttgcggattacctg	((.(((.(...(((.((((((((..((...(((((..((((((((..............))))))))..)).)))...))..))).))))).).))..).))).))...	tggcgggctgcaaattgggcatctgttattctgtggtctacaaataacacatagagtttcgtgatatacatattgacagtcggacttgc	1.31
AUACAUCGUUGGCUGUUAGACGGA	24	attgttacaatgttgagaggccaggatgcccaaacaattattaaaaggccagtgttcccaatacatgtaatgtttttatcattattaataataaatacatcgttggctgttagacggagaaatactag	...........(((....((((((((((........(((((((..........................................))))))).....)))).))))))....))).............	tgttgagaggccaggatgcccaaacaattattaaaaggccagtgttcccaatacatgtaatgtttttatcattattaataataaatacatcgttggctgttagacgga	-1.94
AUACCAGGUCGAAGUACAAGCAGA	24	ccctattactataccaggtcgaagtacaagcagagcatcaatctccctcaaaataaagttctattcctaagataccccaaaccctctattagcgccttccactctttcctgggaaccatgggagggctctcgtgcttgaggtctatttgaaatttctccctatactgggccctggtatattttaaattct	.........(((((((((.(..((((...(.((((..((((....((((((....................................................................................)))))).....))))...)))).)...))))..).)))))))))...........	ataccaggtcgaagtacaagcagagcatcaatctccctcaaaataaagttctattcctaagataccccaaaccctctattagcgccttccactctttcctgggaaccatgggagggctctcgtgcttgaggtctatttgaaatttctccctatactgggccctggtatat	-2.15
AUACGAUCGUGGAAACAGUAGAGC	24	cttctcgagttctattgatttgattgtcatttgtaaatatttaataaatattaaaattatattaagatacgatcgtggaaacagtagagccaatgcacac	......(.(((((((((...(((((((.((((....(((((((((....))))))..)))....)))))))))))......)))))))))).........	tctattgatttgattgtcatttgtaaatatttaataaatattaaaattatattaagatacgatcgtggaaacagtagagc	-0.76
AUACUUGAUCGUCAAUUGUAGAUU	24	ttgtaaatgttctctatttgttgatcaacttctctatcagataagtacctatgagatgtggaaggtggtattttgttttttgtgctttttcggatcaatccatcttcctcgatgctcatacccaagaggaagggcctccgccgaggtagttgtatgagaagatacttgatcgtcaattgtagattgatttaatgg	...(((((..(((.((.(((.(((((((((((((......((((.(((((.............................................................................................))))).))))..))))))....))))))).))).)).)))...)))))....	tctctatttgttgatcaacttctctatcagataagtacctatgagatgtggaaggtggtattttgttttttgtgctttttcggatcaatccatcttcctcgatgctcatacccaagaggaagggcctccgccgaggtagttgtatgagaagatacttgatcgtcaattgtagatt	1.38
AUAGAAGGGUAUGUUUGGACUCAC	24	atatcattgcaagcttgttcatacctttttttgcaacatgtggtatgggcacaaactcgacatacattgttaggacattgcacatagtgcacaaacacaaccttcaccatgtcattgttaaagtgtatgttagggacacatccgtactctacattgtatagaagggtatgtttggactcacaatgatgtaa	(((((((((..((((....(((((((((((.(((((..((.((((((((......((..(((((((((.....((((.((.((((.(((...............))).)))))).))))..)))))))))..))......)))))))).))..))))).)))))))))))...)).))..)))))))))..	aagcttgttcatacctttttttgcaacatgtggtatgggcacaaactcgacatacattgttaggacattgcacatagtgcacaaacacaaccttcaccatgtcattgttaaagtgtatgttagggacacatccgtactctacattgtatagaagggtatgtttggactcac	2.54
AUAGAAUAGGCUGUAGAAUGAUCU	24	ttggctgtagaaaaggctatagaatgttcctctcagctcaatcaatactagcatagatccatctcaactccggttctactaacgttagaaagatcaaatatttagctatagaataggctgtagaatgatctcaataaataa	(((..((.(((..(..((((((..(((((.................................................................................)))))..))))))..)..))))).)))....	aaaaggctatagaatgttcctctcagctcaatcaatactagcatagatccatctcaactccggttctactaacgttagaaagatcaaatatttagctatagaataggctgtagaatgatct	0.14
AUAGAUCUGGACUUAAGAUGG	21	atgtagatctattttaactctggatctatcatgcgtggagagggatcaagtcccttaatgtgaaaactttttttagactaaaaaaacttaaggaaaggtttgtaaccttaaggtatttgatccctctagttgcatgatagatctggacttaagatggatctatgttg	(((((((((((((((((.((..(((((((((((((...(((((((((((((.((((((.((..(((((((((((................)))))))))))...)).)))))).)))))))))))))...)))))))))))))..)).)))))))))))))))))..	attttaactctggatctatcatgcgtggagagggatcaagtcccttaatgtgaaaactttttttagactaaaaaaacttaaggaaaggtttgtaaccttaaggtatttgatccctctagttgcatgatagatctggacttaagatgg	3.1
AUAGAUUGGUUGAACUGUAGUGGC	24	gcctgggcctcactacatttggctaggtttctcaatctagaaaactttcatctgatgggagactcgaaagtcattatagattggttgaactgtagtggcgagctacatt	.....((((((((((((((..((((........................................................))))..)).)))))))).).))).....	cactacatttggctaggtttctcaatctagaaaactttcatctgatgggagactcgaaagtcattatagattggttgaactgtagtggc	-1.19
AUAGAUUGUUGAGACUCCUCUAGA	24	aatagtgatcttgttgagctctctataatctggacacatatgcgatgagttatctttcttgaataccattaccaccagtgcagaataagaactttgaacataaatctatagattgttgagactcctctagatcttgttgtc	(((((.(((((.(..(((.((((.((((((((......((((....(((((....((((.(.....((((......)))))))))....)))))....))))......)))))))).)))))))..).))))))))))...	ttgttgagctctctataatctggacacatatgcgatgagttatctttcttgaataccattaccaccagtgcagaataagaactttgaacataaatctatagattgttgagactcctctaga	0.4
AUAGCAGAUCAUCGGGUGAUUAUG	24	atggagaggtgaatggccctatgagatgttgtcaatgtgttattgtcaaagaatgagcccttgacaatcttagcagcataacaatacctgaaattccttgcgaaaacaatgtttcttcatggatttttatagcagatcatcgggtgattatgtaacctcttc	..((((((((.(((.((((.((((..((((((................................................................................................))))))..)))).)))).))).....))))))))	gaatggccctatgagatgttgtcaatgtgttattgtcaaagaatgagcccttgacaatcttagcagcataacaatacctgaaattccttgcgaaaacaatgtttcttcatggatttttatagcagatcatcgggtgattatg	2.11
AUAGGAAUUGACUGUAGAUUAGAC	24	ggagcatctacgacgtcatcaagtgagccagcgcgtggaggaaagaacatacagctggacagcgccaacacatatatttttgatttgctttggagattgttgcgccgccgtttgaatgctttcattcatatgaagcgcctttgtattgtattatagataaggaggcatttaatggttttaatgttggtagataggaattgactgtagattagacagtttttgat	.....(((((((..((((((..((..((((((......................................................................................................................................................))))))..))..))..)))))))))))...............	agcatctacgacgtcatcaagtgagccagcgcgtggaggaaagaacatacagctggacagcgccaacacatatatttttgatttgctttggagattgttgcgccgccgtttgaatgctttcattcatatgaagcgcctttgtattgtattatagataaggaggcatttaatggttttaatgttggtagataggaattgactgtagattagac	-1.73
AUAGGAAUUGUGGGACUUGGC	21	ctgatcccttcgggatttagagactttcgatctctcgtttcctttaagattttgaaagggaaatgcgtttgcagcagcaaagcgggcaaactagagttataggaattgtgggacttggcggggttggaa	(..(((((.(((((.((((.((..((((...((((.........................................................)))).....)))))).)))).))))).)))))..)..	cgggatttagagactttcgatctctcgtttcctttaagattttgaaagggaaatgcgtttgcagcagcaaagcgggcaaactagagttataggaattgtgggacttggc	1.26
AUAGUAGAUCUAGGACUUGGUAGG	24	gatttggctaggataggttaggatacgctaggatagattaggataggctaggataggctaggcatgataaaatagtagatctaggacttggtagggattttaccg	.............((((((.((((..((((......((((...(((.(((...))).)))....))))....))))..))))..))))))...............	ggataggttaggatacgctaggatagattaggataggctaggataggctaggcatgataaaatagtagatctaggacttggtagg	-1.56
AUAGUGGACUCUCUGACAAGA	21	atcccttcacatagtggactctctgacaagaaggaacgtgggatggccgaaagcaatgctagctttggctatgtagcgaccaatgtggcctgttgatccaattatcagaatcctgctgctcctcggatgat	((((.......(((((((...(((((.((...(((.............................................................)))..)).))))).))).))))......))))...	atagtggactctctgacaagaaggaacgtgggatggccgaaagcaatgctagctttggctatgtagcgaccaatgtggcctgttgatccaattatcagaatcctgctgctc	-1.46
AUAGUGUCGGAGCUGUGGCGU	21	ccatttctgaatagtgtcggagctgtggcgtggcttcagctcatcagtttcacaatcacgtgtagttttctgttcaaggacccgcagggcttcaaagtatgctccgcttttgtctgttgctttatcaacatttccactcatgaagtttccataacttccatgatcataatcattcatccaatcatacatccccccatagtaatttctgccacacatattaa	.............(((.(((((((((((.(.((.............................................................................................................................................................))))))))))....)))).))).........	atagtgtcggagctgtggcgtggcttcagctcatcagtttcacaatcacgtgtagttttctgttcaaggacccgcagggcttcaaagtatgctccgcttttgtctgttgctttatcaacatttccactcatgaagtttccataacttccatgatcataatcattcatccaatcatacatccccccatagtaatttctgccacacata	-2.23
AUAUACAACCGUCGGACUUUUUGC	24	gactttttgcagtggtagaatggttgtactttctgaaattagttcctcgatgcttccaagggttctcatagtcacattcatgattgatatgatcaattttatgataagtttatctattgtgaataggaggcatgcatagaccaccacatttaatggaacaggccaatggaacaaagcgagtaaaatatacaaccgtcggactttttgcagtggtagaa	.(((..((((((.(((...(((((((((..((.((...((.(((((.........................................................................................................................))))).)).....)).))..)))))))))...)))..)))))).)))....	agtggtagaatggttgtactttctgaaattagttcctcgatgcttccaagggttctcatagtcacattcatgattgatatgatcaattttatgataagtttatctattgtgaataggaggcatgcatagaccaccacatttaatggaacaggccaatggaacaaagcgagtaaaatatacaaccgtcggactttttgc	1.34
AUAUAGAUCUUUCCGGCUGUG	21	ggagtttcagtagccttaagtatcttaatgcctccggttgctctaatttaagcatctcaagcgatacacttggaaatataagaacgcttgagcatatagatctttccggctgtgaaaaaattaa	....(((((.(((((..(((.((((..((((............................................................))))..)))))))...)))))))))).......	tagccttaagtatcttaatgcctccggttgctctaatttaagcatctcaagcgatacacttggaaatataagaacgcttgagcatatagatctttccggctgtg	-0.16
AUAUCAGAUCACCAAACAGGG	21	attgggctctatatcagatcaccaaacagggagaatactttactctttaaaaaaattcatctctgtcagaactggtatagagtgtcacat	........(((((((((.((.....(((((((((((..(((........)))..)))).)))))))..)).)))))))))..........	atatcagatcaccaaacagggagaatactttactctttaaaaaaattcatctctgtcagaactggtatag	-2
AUAUGACAGGUCUGAGCUGGG	21	agtttaattttagttacctctcgtgataagggtgttcttagaaaatctgcagggatccaagagtcgtccatttacaatatgacaggtctgagctgggaaacttctaa	((((...((((((((((((.(((((....................................................))))).))))...)))))))))))).....	tagttacctctcgtgataagggtgttcttagaaaatctgcagggatccaagagtcgtccatttacaatatgacaggtctgagctggg	-6.16
AUAUGAGAUGUCGUGACUGCA	21	catctcagccatatgagatgtcgtgactgcacgctgctaaatatgttttttaaacaatcaccttcagcccttagcagctccaacatcttcataccaaggaaacggt	...........((((((((((.(.((((((..((((.......((((.....))))........)))).....)))).))).))))).))))).............	atatgagatgtcgtgactgcacgctgctaaatatgttttttaaacaatcaccttcagcccttagcagctccaacatcttcatacca	-3.43
AUAUGAUGGAACUUGAAGAGC	21	atattaaaagatatgatggaacttgaagagccaattccagagatcaaaaaatatataaatgcaatcaagcatgatgaggaagcccaatcaagggatcaactgctgggttggcttcattggcactttttcattacctgatcgaagcagtaactgttagattagggtaggtaggatgctaataatctcatcagaatgagcatcttttctttttgtcttgtcat	.........((((.((..(((...(((((((..((((.........................................................................................................................................................))))..)).)))))...)))..)).))))..	atatgatggaacttgaagagccaattccagagatcaaaaaatatataaatgcaatcaagcatgatgaggaagcccaatcaagggatcaactgctgggttggcttcattggcactttttcattacctgatcgaagcagtaactgttagattagggtaggtaggatgctaataatctcatcagaatgagcatcttttctttttgtcttgtca	-1.6
AUAUGGAUUGUAGAUAUUGAACAU	24	acttaaaattaatcaatattttaattttttgcaatatgaaatagattttagatattgaacatcttactaagcaaatatgatgtatcttctaaaggtttttttattcatggtgactaagatacatttcttactagatcatatggattgtagatattgaacatcttactaaga	............(((((((((((((((......((((((..(((......................................................................................)))..)))))))))))).)))))))))..............	aatcaatattttaattttttgcaatatgaaatagattttagatattgaacatcttactaagcaaatatgatgtatcttctaaaggtttttttattcatggtgactaagatacatttcttactagatcatatggattgtagatattgaacat	-4.17
AUAUGGGACGCCUCGGGCUGG	21	ctgcacggaaagaatgacgtgttttattgggaaaaccaattgtgtaagctgaaaaagacacttcctcatgaaatagaagaaagactgaaaattagttattatgctctcaatggcgaggaaaaacaattttttttagatattgcatgttttttcaggggccatgatacagatatggctataagaatatgggacgcctcgggctggcaaggtaggt	((((...(..((..(((.(((((((((..............................................................................................................................................................))))))))).)))..))..)...))))..	agaatgacgtgttttattgggaaaaccaattgtgtaagctgaaaaagacacttcctcatgaaatagaagaaagactgaaaattagttattatgctctcaatggcgaggaaaaacaattttttttagatattgcatgttttttcaggggccatgatacagatatggctataagaatatgggacgcctcgggctgg	0.52
AUAUGGGAUGGAUCCGACUGG	21	ttccataagaatatgggatggatccgactgggatggatggatgagtcttcataatctccaaaacagatgcgtggtggaggtggacagtgagaggtcataccagcttgccaattcattatggatggagtgcccacccaagcgatccttaacatacttctgctaggatc	........(((((((..(.(((((.(..((((.(((..............................................................................................)))))))..)))))).)..)))).)))..........	atatgggatggatccgactgggatggatggatgagtcttcataatctccaaaacagatgcgtggtggaggtggacagtgagaggtcataccagcttgccaattcattatggatggagtgcccacccaagcgatccttaacatacttc	-1.36
AUAUGUGACUCUGACCAGCAG	21	tggtgttcgtgtgaagtcactgaggtcggcgtgtgatggattcggtaggagtgggtaagtaaaatcgtccagcctaatctgttattagtattttgatttgaattaccggacttttgattatggattttctgatatgtgactctgaccagcaggaacgggata	...(((((.(((...((((..(((.(((.(((((.(.(((((((.(((((((.(((((...((((((......(((((.....))))).....))))))...))))).).))))))....)))))))..).)))))))))))))))..))).))))).....	gtgaagtcactgaggtcggcgtgtgatggattcggtaggagtgggtaagtaaaatcgtccagcctaatctgttattagtattttgatttgaattaccggacttttgattatggattttctgatatgtgactctgaccagcag	1.34
AUAUUCAAGGACUGCUCCCUCUGA	24	tttaggtgctagaggtttttctgctttctttagtatttcttggcatcaggttggtttcctttcaagggaactgatagaatccttggattctattaagctgccaattctgttgtcggtcaaggactaactcatattcaaggactgctccctctgagtctaaaaat	..........(((((.......((..((((((((((((((((((..(((((((((............................................))))).))))......)))))))).......))))).)))))..))..)))))............	agaggtttttctgctttctttagtatttcttggcatcaggttggtttcctttcaagggaactgatagaatccttggattctattaagctgccaattctgttgtcggtcaaggactaactcatattcaaggactgctccctctga	-1.48
AUAUUGAUCAAUUGUUGGGGC	21	tcctgttggcatattgatcaattgttggggcaatcatctgtaagtagtcaatcattcaatcctttatatattattattcaataaagttcaattctgtagttcttcattatttcttaaaactgaacatgtaataactatcgtttttcgatattggacaggtaattaccgtgcggggaattagaatggttcttagcgaagatcatgacgatgatgaatttgaa	((..(((.((((..(((((..((((((((...............................................................................................................................................................)))))))).))))).....))).).)))..)).	atattgatcaattgttggggcaatcatctgtaagtagtcaatcattcaatcctttatatattattattcaataaagttcaattctgtagttcttcattatttcttaaaactgaacatgtaataactatcgtttttcgatattggacaggtaattaccgtgcggggaattagaatggttcttagcgaagatcatgacgatga	0.97
AUAUUUAGAUGUUCAGGUGUGUAG	24	tctttattctactccctgttatctgtccgaattccctgtttttgaatgcctattgtgtgttttcttttgtcatatttagatgttcaggtgtgtagttgatgtcga	........((((.(((((.(((((....((((...........(((((((....).))))))...........)))))))))..)))).).))))..........	actccctgttatctgtccgaattccctgtttttgaatgcctattgtgtgttttcttttgtcatatttagatgttcaggtgtgtag	-3.52
AUAUUUGCAAGGACUGUUGAU	21	catatgtcttcaataccggtcggcaatttttttaaattcgttttatacatatctaatatttgcaaggactgttgatgtgcgacttg	((((.....((((...(((((.((((.....(((.((..((.....))..)).)))...))))...))))))))))))).......	caataccggtcggcaatttttttaaattcgttttatacatatctaatatttgcaaggactgttgat	-1.11
AUAUUUUGACCAGCAGUUGUACUA	24	tgcctactaagtgcaattgaaagaccgggagtaagtgaatatgcttccaatttcattgtaagtcatctcaatgaaattataccaaaaaatgacatacaataaaattggaaacatatgtctagatattttgaccagcagttgtactaagtagatctg	...(((((.((((((((((......(((((......(((((((.(((((((((.((((((.(((((.....((.........))....))))).)))))).))))))))).))))).))......))))).....)))))))))).))))).....	gtgcaattgaaagaccgggagtaagtgaatatgcttccaatttcattgtaagtcatctcaatgaaattataccaaaaaatgacatacaataaaattggaaacatatgtctagatattttgaccagcagttgtacta	1.28
AUCAAACGUAGGGAAGUAGACUCA	24	agagacagtgagatcagtgaacttgcaagtgtgtaactgtattgcttggtgttgtagatcattatcaatgggaatagagatcaaacgtagggaagtagactcaaactcattat	((......((((.((..(...(((((..((.((...((.((((.(((((((.((.....)).)))))..)).)))).))..)).)))))))...)..))))))..))......	agatcagtgaacttgcaagtgtgtaactgtattgcttggtgttgtagatcattatcaatgggaatagagatcaaacgtagggaagtagactca	-5.13
AUCAAAGAGAUCAGGACUGCAAGG	24	tcctcaaaagtatccttttcttctctagatcctttttcaaaaccccattaggttttcaaatggcacctcaacttcctatcaccacaactccacacattctccactacgctgaaaacatggccattaaatgaatgggattttgcaaatgttggtctggctcttttgtgttggagatggaggcagtggatcgatcaaagagatcaggactgcaaggcttcatgtat	.........(((((((.....(((((.((((..............................................................................................................................................................))))..)))))..)))).)))..............	aagtatccttttcttctctagatcctttttcaaaaccccattaggttttcaaatggcacctcaacttcctatcaccacaactccacacattctccactacgctgaaaacatggccattaaatgaatgggattttgcaaatgttggtctggctcttttgtgttggagatggaggcagtggatcgatcaaagagatcaggactgcaagg	-1.98
AUCAAGAUCGCGGACUUCGGCGU	23	tgggcgccagatcaagatcgcggacttcggcgtatgtcagattctgtcgaaatcgatagatccctgcaattcctgtgtcgggatgtacgcctacatgagccccgagagaatcgaccccgacatgaacgacggacgctacgatgggtacgcgggtgatatatggcgcctc	..........((((...(((((.((((((((((.((((.........................................................................................)))).))))..)))..))).))))).))))............	atcaagatcgcggacttcggcgtatgtcagattctgtcgaaatcgatagatccctgcaattcctgtgtcgggatgtacgcctacatgagccccgagagaatcgaccccgacatgaacgacggacgctacgatgggtacgcgggtgatat	-1.18
AUCAAUGGGACCAGAUCGACGGUU	24	ctcgcgtcagatcaatgggaccagatcgacggttcagatctccacgagaaccaatggtccatatccgctctcacattgcgtgattccgcgacttgggaaaacagctccttccatgatccagactcccgattatcgagttcccgaaggtttctcgcgtcagatcaaagggaccggatcgacggttcagatctccttgagca	((((.(..(((((....(((((.((((..((((((.(((((.(.((((((((.............................................................................................)).)))))).)..)))))....))))))))))...))))).))))).).))))..	atcaatgggaccagatcgacggttcagatctccacgagaaccaatggtccatatccgctctcacattgcgtgattccgcgacttgggaaaacagctccttccatgatccagactcccgattatcgagttcccgaaggtttctcgcgtcagatcaaagggaccggatcgacggttcagatct	1.16
AUCACAUUACUCACCGGACUGG	22	taccacatcaatcacattactcaccggactggaaatgtaaaatatggagaatctgtagagatttcctcataatcatcatggggtactgctgcccaaagtcaagtgcatttgtgagcttcaacctctg	...........(((((.....(((..((((..................................................................))))..)))....))))).............	atcacattactcaccggactggaaatgtaaaatatggagaatctgtagagatttcctcataatcatcatggggtactgctgcccaaagtcaagtgcatttgtgagct	-3.49
AUCACCAGGACUGAGAGCUAGAGC	24	gtggaatcactagggcgcagttttccagtgagagaggggcactttccccagggggatccatccggggtccagacacaccagcagaggggtcggtcaatcaccaggactgagagctagagcagggcgtacc	((((..(..((..(((.(((((((...((((..((..........................................................))..)))).)))))))...)))..))..)..).))).	tagggcgcagttttccagtgagagaggggcactttccccagggggatccatccggggtccagacacaccagcagaggggtcggtcaatcaccaggactgagagctagagc	0.46
AUCAGAAAUGUCGGAAAGGUC	21	cagtatcaagatcagaaatgtcggaaaggtctaatttgagcgcctttgctatacgaccttgcaagtctgaaattttatagtcttgagagatcgtgacccaaatcacaacatcaaagacttcactcaccttgtagaagttgtacacggatttgagcaaagtggtctttccgaccctgggcagtccgtacac	...........((((....(((((((((..(............((((((........................................................................................................)))))).)..))))))))).)))).............	atcagaaatgtcggaaaggtctaatttgagcgcctttgctatacgaccttgcaagtctgaaattttatagtcttgagagatcgtgacccaaatcacaacatcaaagacttcactcaccttgtagaagttgtacacggatttgagcaaagtggtctttccgaccctgggca	-1.9
AUCAGGUCGUCAAACGUGUGG	21	cagttgctggatcaggtcgtcaaacgtgtggtggaaattttggctacaaagacaccattgtatgtggccaaatatcccactggtttagatgataaagtaaaagattttga	...............((((((((((..((((.((....((((((((((...(((....))).))))))))))..))))))..)))).)))))).................	atcaggtcgtcaaacgtgtggtggaaattttggctacaaagacaccattgtatgtggccaaatatcccactggtttagatgataaagtaa	-1.7
AUCAGUCAAAUCGUUGGGCGGAGG	24	ccctccgagcaccttgaccttgacagagaagagaatcctggtagcaatccaatagccaagagaggctaatgcaccaagcaagaatataacccaagctgatcgcctaatggttaagaacatgtgtttcctcttaagaggtcacaggttcaaatccagaggggggtagggtatgtataccttcgtagactttatcagtcaaatcgttgggcggaggggggggcggc	((((((..((.((.(((..(((((.((..((((.........................................................................................................................................................)))).)).))))).)))..))))...))))))......	cgagcaccttgaccttgacagagaagagaatcctggtagcaatccaatagccaagagaggctaatgcaccaagcaagaatataacccaagctgatcgcctaatggttaagaacatgtgtttcctcttaagaggtcacaggttcaaatccagaggggggtagggtatgtataccttcgtagactttatcagtcaaatcgttgggcggagg	0.3
AUCCCAAGUUGGAUGGUAGACUGA	24	tatcattttcaaatcttcatgcaatagggaaactaaatagttcttatattactcttcattgttagattgatggacacattacagagtagcacttggaactgctattcaaactcaaaatatgatgaatgagaaatgttatcttaggtcacgagtaagggttgtgtggatttatgaatccccccttagacatcccaagttggatggtagactgacaatggacat	..(((((.(((..(((((((.((((.((((...............................................................................................................................................................))))..)))).)))).))).))).)))))....	aaatcttcatgcaatagggaaactaaatagttcttatattactcttcattgttagattgatggacacattacagagtagcacttggaactgctattcaaactcaaaatatgatgaatgagaaatgttatcttaggtcacgagtaagggttgtgtggatttatgaatccccccttagacatcccaagttggatggtagactga	0.46
AUCGACGUCGGAUCUCUGGCCACC	24	ggctgccaagtggccgagtcgtgggcgtcggatttttgaccgaccgaccgtgggatggctgccaagtggcaacgtcatgggcatccgatctctgggagcctgaccgtgggatggctgccaagtcgccaagttctgggcgtcggatctctgtcaacctgaccgtgggatggttgccaagtggcaatgtcatcgacgtcggatctctggccacctgaccgttgg	(((.(.((.(((((((((...(.((((((((..............................................................................................................................................................)))))))).)..))).)))))).)).).)))..	tggccgagtcgtgggcgtcggatttttgaccgaccgaccgtgggatggctgccaagtggcaacgtcatgggcatccgatctctgggagcctgaccgtgggatggctgccaagtcgccaagttctgggcgtcggatctctgtcaacctgaccgtgggatggttgccaagtggcaatgtcatcgacgtcggatctctggccacc	2.89
AUCGAUGACUUUGGGAUGUAG	21	atggggttacacatgttaatgctttgtttttataggtgtagggattagtagttaccaaactagcacagaaacaatgtttgaagttacacagcctccgttagtggaacacatccaccgaagtagcacacaactattgtttggagtcactgaggcctgttagcctataaatcgatgactttgggatgtagctggtaagaa	((.((.(...((((.((((..(.(((..(((((((((.((((..(((((..((.((((((...........................................................................))))))))..)))))..))))...))))))))).))).)...)))).))))).)).)).....	acatgttaatgctttgtttttataggtgtagggattagtagttaccaaactagcacagaaacaatgtttgaagttacacagcctccgttagtggaacacatccaccgaagtagcacacaactattgtttggagtcactgaggcctgttagcctataaatcgatgactttgggatgtag	-1.29
AUCGAUGUUGGAUUUAAGAACUCC	24	acttatatctacttcttaatattttaatataataattgtatatggcgttaaccactcagtgaagaatgctgaactataaacccctgaacccacgtgaaagaagctttggaaaaaacattccataatattgtcaggctacttaaacctaagcatatgccaatcgatgttggatttaagaactccatgaaagaag	............(((((((...((((((((.......(((((((.(.......................................................................................................))))))))......)))))))).)))))))..............	acttcttaatattttaatataataattgtatatggcgttaaccactcagtgaagaatgctgaactataaacccctgaacccacgtgaaagaagctttggaaaaaacattccataatattgtcaggctacttaaacctaagcatatgccaatcgatgttggatttaagaactcc	-3.22
AUCGCCUGAAUUGUAGUCUGUAG	23	ggctccaaatgcgaccccagctcaggcgagaacacccgctgagtttaagcatataattaagtggaggaaaagaaacttacgaggattcccctagtaacggcgagcgaaccgggaagagcccagcatgaaaatcgggtggcagcatcgcctgaattgtagtctgtagaagcgtcctt	.(((.....((((((..(((.((((((((...((((((.....((((.((........................................................................)).))))...))))))......)))))))).)))..))).)))..)))......	gcgaccccagctcaggcgagaacacccgctgagtttaagcatataattaagtggaggaaaagaaacttacgaggattcccctagtaacggcgagcgaaccgggaagagcccagcatgaaaatcgggtggcagcatcgcctgaattgtagtctgtag	-0.2
AUCGGAUGAAUUCUGGACUUGAGC	24	tactttagtctcaagtctataattgatttggttatgggaatagatatcttcttgttcttcagaacagtcgccaatcttgagaccttaaatggttaagaacaatcggatgaattctggacttgagcattgattatg	....(((((((((((((((.((((.((((((((...................................................................)))))))).)))).)))))))))).))))).....	tcaagtctataattgatttggttatgggaatagatatcttcttgttcttcagaacagtcgccaatcttgagaccttaaatggttaagaacaatcggatgaattctggacttgagc	0.35
AUCGUAGAUCGGAAGGCUCAA	21	agcgtcgtccatcgtagatcggaaggctcaacattgtaaaatacgggaataatagtagcacccgacttcaacatcagaacgagctcgtcgagacaccatctcgattctgcgtaccctggagaaaaaatagccacgtgaacggaggctgtttctatagctccttctatttgtgcagctgatctgctctcctattggctaa	.............(((((((((...((.(((........................................................................................................................................))).))..)))))))))...............	atcgtagatcggaaggctcaacattgtaaaatacgggaataatagtagcacccgacttcaacatcagaacgagctcgtcgagacaccatctcgattctgcgtaccctggagaaaaaatagccacgtgaacggaggctgtttctatagctccttctatttgtgcagctgatctgctctcc	-1.73
AUCGUAUCGCGGUUGUAGGGA	21	taaggtgcctcctccagctcgaaaccgatgatttctgcaacttcatagagagctttcttccattctccaatagtgttggaatcgtatcgcggttgtagggaatcgactttt	.........((((.((((((((.....((((((((.(((.((.....(((((..........)))))....))))).)))))))).))).))))).))))...........	cctccagctcgaaaccgatgatttctgcaacttcatagagagctttcttccattctccaatagtgttggaatcgtatcgcggttgtaggga	26.64
AUCGUUCGGAUUUUAGUAGGU	21	tacaacctgaatcgttcggattttagtaggtcttgttttctgtccgagatcagagaaaaggatttactatctttgcagcgggagctccttcggg	............((((((((...(((((((((((.(((((((........))))))).)))))))))))..)))).))))..............	atcgttcggattttagtaggtcttgttttctgtccgagatcagagaaaaggatttactatctttgcagcgggag	-1.59
AUCUACCAGAUCUUCAAAUCC	21	ttagaaatatatctaccagatcttcaaatcccctgagtggatagggctggctgagtggatagggctggcagaacgcatatgagca	...........(((.((((.((((...((((.((.(((.(.......).))).)).)))))))))))).))).............	atctaccagatcttcaaatcccctgagtggatagggctggctgagtggatagggctggcagaacg	-3.67
AUCUACUUUCUCGAUUGUGAA	21	atcggccaacaatagtggaaaaagtcgttggtgaagccgtcgggaccaggagccttacatttaggggtgtcttgaagtgcttgatctactttctcgattgtgaagggccgaagg	.((((((....(((((.((.(((((....(((.(((((.(((((((....(.(((((....))))).)))))))).).)))).))).))))).)).)))))....))))))...	aatagtggaaaaagtcgttggtgaagccgtcgggaccaggagccttacatttaggggtgtcttgaagtgcttgatctactttctcgattgtgaa	2.49
AUCUCUGCCCAGGUCUCGGAG	21	caaacacctaccgtggattgagtgggcccattacgaaaaaggttgtcagttgggcgccaaagacgacgtggacatccaggaggttctttctccgccaaatctctgcccaggtctcggaggtgatcgtgc	....(((((.(((.(((((...(((((.............................................................................)))))))))))))))))).......	ccgtggattgagtgggcccattacgaaaaaggttgtcagttgggcgccaaagacgacgtggacatccaggaggttctttctccgccaaatctctgcccaggtctcggag	-0.22
AUCUUGACCAAGUUGGAGAUG	21	attccggtctatcttgaccaagttggagatgatctatgcagcggccgggcgcttgtgaaaaatgatcggtttgcattagagatattgagagagatcagaacaatgcgaggcttcgtggagatgctgaaatgggagaaagttcacgagcaggagattcgaggaggtgctgcggagatcatctccaacatggtcaagatagaccggaataa	........((((((((((((.((((((((((((((.(((((((.((....................................................................................................................))))))))).)))))))))))))).))))))))))))..........	atcttgaccaagttggagatgatctatgcagcggccgggcgcttgtgaaaaatgatcggtttgcattagagatattgagagagatcagaacaatgcgaggcttcgtggagatgctgaaatgggagaaagttcacgagcaggagattcgaggaggtgctgcggagatcatctccaacatggtcaagatag	-0.53
AUGAAGGAUCAGCAGCUGCAG	21	agatttcctgatgaaggatcagcagctgcagaatggatatcggaaggcttcctagaataagttgctggctttccctcttggacaagc	............(((((.(((((((((.......(((..((....))..))).......))))))))))))))..............	atgaaggatcagcagctgcagaatggatatcggaaggcttcctagaataagttgctggctttccctc	-1.21
AUGAAUCUGGGACUGUAGAAGACU	24	atgctaagagtccttttgttcttgatcaaacgttactaaagttattaaggaatggggtgaaagaaccacccctcattttccaaatgaatctgggactgtagaagactattgcattgg	((((....((((.(((.(((((.(((((........................................................)).))).)))))...))).))))...))).)..	tccttttgttcttgatcaaacgttactaaagttattaaggaatggggtgaaagaaccacccctcattttccaaatgaatctgggactgtagaagact	-1.59
AUGACAGAAACGUAGGAAUCU	21	atgagttcggaatgctgtttttgggatatcttcttccttcattctgatctgatgataccctgacacagttcgagaaagacagtaaaaaacctgatgaagacgttgctctactaaaagtggaattagaagaggcaaagaaaatagaagacatactgaaacaacaattgttagagaagtctgtaacaaagacatgacagaaacgtaggaatcttaaaccatct	.(((((((....(((.(((((((..((...................................................................................................................................................................))..)))))))))).))).))))........	gttcggaatgctgtttttgggatatcttcttccttcattctgatctgatgataccctgacacagttcgagaaagacagtaaaaaacctgatgaagacgttgctctactaaaagtggaattagaagaggcaaagaaaatagaagacatactgaaacaacaattgttagagaagtctgtaacaaagacatgacagaaacgtaggaatct	-1.39
AUGACCGGACUGAACUCGCGAGAG	24	ttccgcatccatgaccggactgaactcgcgagaggagtaaatgatcgcgcgagggaactccatagtcgtattatccctgcgatggccggcccccattgttaatgctaatgcgtgggtggctgcccctctagaatgttcttaggtgatggtagcactata	........((((.(((.....((((...(.(((((.........................................................................................))))).)...))))...))).))))..........	atgaccggactgaactcgcgagaggagtaaatgatcgcgcgagggaactccatagtcgtattatccctgcgatggccggcccccattgttaatgctaatgcgtgggtggctgcccctctagaatgttcttaggtgatgg	-2.14
AUGAGGUAUACGUUGGACAAAUAG	24	ttttccaatcttcccaccatgagtagacgccttattccagataaaggtactgaagaatacactgagatggtgagagatgtagacgaatatttccttaaaacagtatctactctgtttcaggcaacccttgtcatggccgttttggagatattgtcaaagcatgcgaaaaatgaggtatacgttggacaaatagatggatccac	...((((.(((.....(((...(((...((((((((....................................................................................................................................)))))))).)))..)))......))))))).....	ttcccaccatgagtagacgccttattccagataaaggtactgaagaatacactgagatggtgagagatgtagacgaatatttccttaaaacagtatctactctgtttcaggcaacccttgtcatggccgttttggagatattgtcaaagcatgcgaaaaatgaggtatacgttggacaaatag	1.1
AUGAGGUCGUCAAACGUGUGG	21	ctgttgctagatgaggtcgtcaaacgtgtggtgaaaataatggctgaaaagacccagttgcatgtggccaagaatcccaccggtttagatgacaaagttaaagattttga	...............((((((((((..((((.((......((((((....(((...))).....))))))....))))))..)))).)))))).................	atgaggtcgtcaaacgtgtggtgaaaataatggctgaaaagacccagttgcatgtggccaagaatcccaccggtttagatgacaaagtta	-4.92
AUGAUACCGGAUCUCUAUGUG	21	cttcagtactaggctggcatcaacactactccccctttcgagggaggtcctttcggactacaccaagattatctcaaaagtgctcaaactttacacgagatagaggcttggtcaacacatcggcaacatgttcattcgtgctaacatattggagctttatggctcctctctgcaccatatcacgtatgtaatgataccggatctctatgtgttttgacttg	..(((((((((((((((.(((((((.(((..........................................................................................................................................................))))))..)))).))))...)))).)))..))))....	ctaggctggcatcaacactactccccctttcgagggaggtcctttcggactacaccaagattatctcaaaagtgctcaaactttacacgagatagaggcttggtcaacacatcggcaacatgttcattcgtgctaacatattggagctttatggctcctctctgcaccatatcacgtatgtaatgataccggatctctatgtg	-0.12
AUGAUCGGUUCGGACCUCCAUGGG	24	cattcagtgctttgtaggtctggcactgcgataattggttcttggttgtatgattcgtctgtcaatttgtatatcgcggaactccgagtgatgtttggaggacacagaacaatagaattgcaattttttagctagctagcccgcaaatccgcctgataatttgtagaggatcggtgcacatggggagatgatcggttcggacctccatggggctgaagagc	(.((((((.((.((.((((((((.((..((((......(((((.((((((((((((.((((.(((.((((.....(((((...................................................................)))))...)))).)))))))))))).))))).)).)))))...)))))))))))))).)).)).))))))..).	tttgtaggtctggcactgcgataattggttcttggttgtatgattcgtctgtcaatttgtatatcgcggaactccgagtgatgtttggaggacacagaacaatagaattgcaattttttagctagctagcccgcaaatccgcctgataatttgtagaggatcggtgcacatggggagatgatcggttcggacctccatggg	2.45
AUGAUCGUUGACUAGAAAAUUGGC	24	taggatatgctaggtttggatgggttaggataggttgggataagttatgatgggctaggctagtctaggtagagtaggctaggataggttaggataggctatgataggttaggataggctaggctatttaaaggtttgtaatttgtttaattaatcaaggtttaccacaaacttgtttggcatgatcgttgactagaaaattggcatagtaataa	((...((((((((.(((.....(((((((((..((..(.(((((((.((.(((...............................................................................................................)))))))))))))..))...))).))))))...))))))))))).))....	taggtttggatgggttaggataggttgggataagttatgatgggctaggctagtctaggtagagtaggctaggataggttaggataggctatgataggttaggataggctaggctatttaaaggtttgtaatttgtttaattaatcaaggtttaccacaaacttgtttggcatgatcgttgactagaaaattggc	1.45
AUGAUGACCAUGACAAUGACUAUG	24	acataaatagaaaacattgaccatgatcatcaccatcaccacgatgatgacgatggttcaaagcgatagcctatgcttcatcatcacgatagttaactccaattgatgatgaccatgacaatgactatgcctgatgtac	..............(((((..((((.((((((.((....................................................................)).)))))).)))).)))))................	aaaacattgaccatgatcatcaccatcaccacgatgatgacgatggttcaaagcgatagcctatgcttcatcatcacgatagttaactccaattgatgatgaccatgacaatgactatg	4.63
AUGAUGUCGGAGUUGUAACGC	21	cagagctcgagcaacaacttcaaatacatctaccaaacaataccaaaagaaaaagagaacaagaagcttcttacccattatacgcccccttcaggtcgaaaccacttatctctgaaacacgcaaaagagcacttctccacttttcaatgatgtcggagttgtaacgcggcttctctt	..((((.((.(..((((((((....(((((......................................................................................................................))))).))))))))..).)))))).....	gcaacaacttcaaatacatctaccaaacaataccaaaagaaaaagagaacaagaagcttcttacccattatacgcccccttcaggtcgaaaccacttatctctgaaacacgcaaaagagcacttctccacttttcaatgatgtcggagttgtaacgc	0.44
AUGAUGUUAGGGACGUGUGGG	21	ttctctggcaatgatgttagggacgtgtgggtcaaatccagtaccttaagtgagaccatgctccccatcacttttcttggaat	...........(((((...((((.((((((.(((................)))..))))))))))))))).............	atgatgttagggacgtgtgggtcaaatccagtaccttaagtgagaccatgctccccatcactt	-1.73
AUGAUUAAUAGGGACUGUCGC	21	gaccggagtaatgattaatagggactgtcgcgggcattcgtatttcattgtcagaggtgaaattcttggatttatgaaagacgaaccactgcgaaagcatttgccaaggatgttttcattaatcaagaacgaaagttg	...........((((((((..((((.(((...((((.................................................................))))...)))))))..)))))))).............	atgattaatagggactgtcgcgggcattcgtatttcattgtcagaggtgaaattcttggatttatgaaagacgaaccactgcgaaagcatttgccaaggatgttttcattaatcaaga	-1.71
AUGAUUAAUAGGGACUGUCGU	21	ggccggagtaatgattaatagggactgtcgtgggcattcatatttcattgtcagaggtgaaattcttggatttatgaaagacgaaccacttcgaaagcatttgccaaggatgttttcattaatcaagaacgaaagttg	...........((((((((..((((.(((.(.((((.................................................................)))).).)))))))..)))))))).............	atgattaatagggactgtcgtgggcattcatatttcattgtcagaggtgaaattcttggatttatgaaagacgaaccacttcgaaagcatttgccaaggatgttttcattaatcaaga	-1.55
AUGAUUCAAAAAGACUGUAGACGA	24	ctatgaagtcttctactgtgtcggattgcttcaattttttcaaacgacccaaatggttggtgtcagtgtcaaagcattcataaagctcagcaacaaattgggtccaagcaatatacccttgacgggaattttttctccattgccaccgctagcattaatccaccttcaagcaatgcataagaaaaatatatgattcaaaaagactgtagacgatcaaaaagtt	((.....(((.(((((...(((...(((..(((..((((((...........................................................................................................................................))))))....)))..)))...))).))))).))).....))..	ttctactgtgtcggattgcttcaattttttcaaacgacccaaatggttggtgtcagtgtcaaagcattcataaagctcagcaacaaattgggtccaagcaatatacccttgacgggaattttttctccattgccaccgctagcattaatccaccttcaagcaatgcataagaaaaatatatgattcaaaaagactgtagacga	-0.55
AUGCAGAACUCUAUCAGCGGC	21	cccacacagctgtttagggcacatgcattctggataggcatttggctttgcatgcaggggttcttcatcagatccggccaaatccttccaacccatttcactacggggactgaagatgagtggagccgtgctttgaatttgatgagaaaagtagatccttccttccgaaccagacacagcaccattgatgcagaactctatcagcggctgagatggag	.((((.(((((((((((((....((((((.............................................................................................................................................................))))))...)))))..)))))))).).)))..	tgtttagggcacatgcattctggataggcatttggctttgcatgcaggggttcttcatcagatccggccaaatccttccaacccatttcactacggggactgaagatgagtggagccgtgctttgaatttgatgagaaaagtagatccttccttccgaaccagacacagcaccattgatgcagaactctatcagcggc	2.12
AUGCGAAGGUUGUUGGCAGGG	21	aggggcgagaatgcgaaggttgttggcagggcctatagattattgttcctaagtgacaattttgcacagatcatgccctgcccagctttaaaataacacctgtgctcttt	(((((((....((..(((((((..((((((((.....((((..(((....((((....)))).)))..))))..))))))))))))))).......))....))))))).	atgcgaaggttgttggcagggcctatagattattgttcctaagtgacaattttgcacagatcatgccctgcccagctttaaaataacacct	0.41
AUGCGUUGGAUGUUGGAGCUUGGA	24	ttaggtgtttatgcgttggatgttggagcttggattgatatcatgtatgaatgggtggtggataatgaggaataactctttatgcacagagctacccacactctggagggagtaggtgatgaagtaggccccagaaggctaagaagtagacttgacggc	........((((...((((...((((.(((...(((..((((((.(((...............................................................))).)))))).))).))).))))....))))...))))..........	atgcgttggatgttggagcttggattgatatcatgtatgaatgggtggtggataatgaggaataactctttatgcacagagctacccacactctggagggagtaggtgatgaagtaggccccagaaggctaagaagtag	-1.86
AUGCUGACUAGGCUGUUGACUGGG	24	gctacgcgtctggtgtctagtctgctgatgtgccaggttctccttcttatggtttgatgatgtgtcagtctctcatttttatagtttacagttatgcacatgctgactaggctgttgactgggctggtttccc	.......(((..((((((((((.((..((((((..............................................................)))))))).)))))))).....))..))).........	tggtgtctagtctgctgatgtgccaggttctccttcttatggtttgatgatgtgtcagtctctcatttttatagtttacagttatgcacatgctgactaggctgttgactggg	-0.62
AUGCUGCGGACUGUAUUUGCU	21	gcggggattgatgctgcggactgtatttgctgagccggctgtattggctgagactgttgtgtttgtcgtgagcagagagcctctgga	........(..((((((((((...((...((.((((((.....)))))).))...))...))))))....))))..)..........	atgctgcggactgtatttgctgagccggctgtattggctgagactgttgtgtttgtcgtgagcagag	-3.75
AUGGAAACUAGUCGGAUUUGAACC	24	ttataaagtggacatgttggcccgttgtaataaggttagaagggtagacctccatgggatagatgttccatgtctgtgggctttgggacatctcagcccttgctaagtcacaagtttcttgctagacgctagcttgcaggctattggcactagcctaggggttataatggaaactagtcggatttgaacctaagcctcat	...((((.(.(((..(((...((((((((((.(((((((..............................................................................................................)))))))....)))))))))).)))..))).).))))..............	tataaagtggacatgttggcccgttgtaataaggttagaagggtagacctccatgggatagatgttccatgtctgtgggctttgggacatctcagcccttgctaagtcacaagtttcttgctagacgctagcttgcaggctattggcactagcctaggggttataatggaaactagtcggatttgaacc	-1.57
AUGGAAAUGGCUCUGAACAAU	21	ttgtcaatattgtttcttgtttctaacagctccgggtgaacaattcaggtgcgtggaattagcatggttcatggaaatggctctgaacaatctttcgcaaa	((((.((.(((((((.(..((((((..............................................))))))..)....)))))))..)).)))).	tgtttcttgtttctaacagctccgggtgaacaattcaggtgcgtggaattagcatggttcatggaaatggctctgaacaat	-1.4
AUGGACAAUUGGGAACUCUACGAC	24	tccagccctacgtggcatcctagcttctaggcttagcatagttttgttttttacagtttttgttatttgcatggacaattgggaactctacgaccatgtggaag	..........(((((..((((((..((((.((.(((((.((..((((.....))))..)))))))...)).))))...))))))...)))))............	cgtggcatcctagcttctaggcttagcatagttttgttttttacagtttttgttatttgcatggacaattgggaactctacgac	-2.12
AUGGAUCGUCUCAUGGCAGGUGGA	24	ttatgcttttatggatcgtctcatggcaggtggagagaacatagaatgtataaaacttgcactcaaacattgtgagaattgtagttacaatgaagaattatattgtgaatattgcataaagtagcctatcatggtggggtgtgattggatacatatcacattggctttgcatacttgagacatttgagagttgattt	........(((..(((.((((((.(....(..(((....((..((((((((..((.(..(((((........................................................................)))))..)))..)))))).))....)).)))..)...).))))))))))))..........	atggatcgtctcatggcaggtggagagaacatagaatgtataaaacttgcactcaaacattgtgagaattgtagttacaatgaagaattatattgtgaatattgcataaagtagcctatcatggtggggtgtgattggatacatatcacattggctttgcatacttgagacatttga	-2.09
AUGGAUGCUGCGGACUGUAUUUGC	24	ttcggcggggatggatgctgcggactgtatttgcggagccaactatattggcggtgactatggtatttttccgtgagcagagagcctctggacgat	........((.....(((((((((..(((((.(((..(((((.....)))))..)).)...)))))...))))).)))).....))..........	atggatgctgcggactgtatttgcggagccaactatattggcggtgactatggtatttttccgtgagcagagagcc	-1.32
AUGGCUCUUCGGAUUGCAGGG	21	ggaactggcaatggctcttcggattgcagggcagatcgcatctccgggacttccaggaagcctatcttcttcaatttttggccaaacgaggtgccgaaaaagcccaaataggggtttttggacgttctgaagccattggagcagtcta	........((((((((..(((((.(((.............................................................................................).)).)))))))))))))..........	atggctcttcggattgcagggcagatcgcatctccgggacttccaggaagcctatcttcttcaatttttggccaaacgaggtgccgaaaaagcccaaataggggtttttggacgttctgaagccattg	-1.67
AUGGCUGUAGAUCUUGUAGGAU	22	tttgatcagtcccttagcttctagttcagctatttctgttctgcatagggcttgttgctctgcactcatagcaatggctgtagatcttgtaggatgtgcatcata	........((((..(((..((((...((((((((.((((..((((..((((.....))))))))...)))).))))))))))))..)))..))))..........	cccttagcttctagttcagctatttctgttctgcatagggcttgttgctctgcactcatagcaatggctgtagatcttgtaggat	-2.16
AUGGUCAAGUCGAUGUUACUU	21	caaaatggtcatggtcaagtcgatgttacttggtgttgtcgatgccaccaatctagttgcatattagatgaaggagggagtccctggggagtggaaaataccacttgatgtttagaaaggatggcttagaggtcttgcagcaccgagggtgtttatgttgcttgtatggcatggagttg	........(((((..((((.((((((..(((((((((((.(((((((((..(((((..((((.............................................)))))))))..)).))))......)))..))))))))))).......)))))))))))))))..........	atggtcaagtcgatgttacttggtgttgtcgatgccaccaatctagttgcatattagatgaaggagggagtccctggggagtggaaaataccacttgatgtttagaaaggatggcttagaggtcttgcagcaccgagggtgtttatgttgcttgtatgg	-1.64
AUGGUUGACUCUGAAUAAGGC	21	tcaggaaagtttggcagagggatcgatttttgattgtgaagttgcttggctatctcagatattgctttcgcagaggtaaggtaagtgaagcagtaacagattccgatagtattcgacacacagcaatcacctgattacacaatctcttaatggttgactctgaataaggcagagaagttg	........((((..(((((.(((((......(((((((...................................................................................................)))))))......)))))..)))))....))))..........	ttggcagagggatcgatttttgattgtgaagttgcttggctatctcagatattgctttcgcagaggtaaggtaagtgaagcagtaacagattccgatagtattcgacacacagcaatcacctgattacacaatctcttaatggttgactctgaataaggc	-2.16
AUGUAGAUCACGAAGAACAGG	21	attttagatgatgtagatcacgaagaacaggttccgaccttctgcttggctcccgaagccatctctacgaagctaaactcgtcctgttcgactgcctttaccttaatcct	......(((...(((((.((.(..(((((((...(((......((((((((.....))))).........))).....))).)))))))..)))..)))))....)))..	atgtagatcacgaagaacaggttccgaccttctgcttggctcccgaagccatctctacgaagctaaactcgtcctgttcgactgcctttacctta	-5.14
AUGUAGAUCUUUCCGGCUGUG	21	tgggaatttatagagaaaggtttaactatctcaagcgatacacttggaaatataaaaacgcttgagcatgtagatctttccggctgtgaaaaaattga	......(((((((.((((((((((.....((((((((.......(....)........))))))))....))))))))))...)))))))........	tagagaaaggtttaactatctcaagcgatacacttggaaatataaaaacgcttgagcatgtagatctttccggctgtg	-5.02
AUGUCGGAGGACUCGAACAUUGGC	24	caatgatgaaatgtcggaggactcgaacattggctaccgtgaggtctagcttgactttgattttcgacaaggtatgagcttggtaggcctcaatagagctttcagttgcatcaatgagacgaggatttgaatgc	.............(((((...((((..(((((...............................................................................)))))...))))..)))))....	atgtcggaggactcgaacattggctaccgtgaggtctagcttgactttgattttcgacaaggtatgagcttggtaggcctcaatagagctttcagttgcatcaatgagacgaggatttgaatgc	-2.6
AUGUGACUGGCCGGAGCGAAGAAC	24	acctatgatttcctccttgggtatcatctagtacgaagcaaggccccccactcgctttttttgcagggtttataaagcgaggtggccaagtgactccctctgtccttcccgggagaggagccaagcgttgtggaggggtggaaacatatgtgactggccggagcgaagaacagaaggttac	((((.((..(((.(((((.(((.((((..........................................................................................................................))))...))).))).)).)))))..))))...	tcctccttgggtatcatctagtacgaagcaaggccccccactcgctttttttgcagggtttataaagcgaggtggccaagtgactccctctgtccttcccgggagaggagccaagcgttgtggaggggtggaaacatatgtgactggccggagcgaagaac	1.49
AUGUUCCUGAUCCGAGUAGAGUAG	24	atccacccatttgtattggaattatcggagcatgtttagtccgcgaatcgttgcggcaagcaaataaggccaaggtatgttcctgatccgagtagagtagaatgcatagt	........((((...(((((....((((((((((..(...................................)..)))))))).)))))))...))))............	atttgtattggaattatcggagcatgtttagtccgcgaatcgttgcggcaagcaaataaggccaaggtatgttcctgatccgagtagagtag	-5.4
AUGUUGGCAGGGACUGUAGAU	21	aatgcgcaggatgttggcagggactgtagatcattgttcatcaatgacaattttgcacagccctcgctgtcaactccctcgaagggaa	............((((((((((..((((((((((((.....))))))....))))))...)))....)))))))..............	atgttggcagggactgtagatcattgttcatcaatgacaattttgcacagccctcgctgtcaactccc	-1.26
AUGUUGUUGGCUCUGGACUGC	21	aaagagcttcatgttgttggctctggactgccaactcccataaataagtagtacttaggcaaaaaacaaagagagacaaaggggggggatatacagatatacatagaggaagagagagttgtaagaactgtatgagtcattaagctggtgagctagggaagtagtgagtgactcgatcccgagggttagatagcagtctgaggagcctagtgtgatctagt	..(((...(((..(((..(((((((((((((.................................................................................................................................................................)))))))..)))))))))..))))))...	atgttgttggctctggactgccaactcccataaataagtagtacttaggcaaaaaacaaagagagacaaaggggggggatatacagatatacatagaggaagagagagttgtaagaactgtatgagtcattaagctggtgagctagggaagtagtgagtgactcgatcccgagggttagatagcagtctgaggagcctagtgtga	-0.21
AUUAAUGAUCGGCUCACUGUAGGG	24	actaagcagttaactgtgagttaattattggttcattacctactccatcatgtcaattagtttgatataacaagatgaaaaggtagtgaattaatgatcggctcactgtagggtgcttaatgt	(.((((((.(..((.((((((..((((((((((((((((((....(((((((((((.....))))))).....))))...))))))))))))))))))..)))))).))..).)))))).)..	taactgtgagttaattattggttcattacctactccatcatgtcaattagtttgatataacaagatgaaaaggtagtgaattaatgatcggctcactgtaggg	2.61
AUUACAUAGACGUCGGGCAGA	21	attaactgattgctggcgttgtagtgggatttttgagtatcgactgcggtgggaaagtaaatcacacagacgaaaacaatataacatgggtcactgatactaattacatagacgtcgggcagacaggagagat	.....(((.(((((((((((...(((..(((....((((((......................................................)))))))))..))).)))))).))))).))).......	tgctggcgttgtagtgggatttttgagtatcgactgcggtgggaaagtaaatcacacagacgaaaacaatataacatgggtcactgatactaattacatagacgtcgggcaga	-0.82
AUUACGUUUUGGACAGUAGAG	21	ggaataagagattacgttttggacagtagagggagtgtggtttctgcctgtgcatttctaatgcccaagaggtactcttctaggccta	........(((.(((.((((((...(((..(((((((((((....)))...))))))))..))))))))).))).)))..........	attacgttttggacagtagagggagtgtggtttctgcctgtgcatttctaatgcccaagaggtactct	-1.49
AUUAUGACCAGGAAGCGGGGCAGG	24	gctctggtgcatctctgtttccttctcgtcctagcttactctcatctcgttgcatcctcactgtattgttatatattccttggcaattatgaccaggaagcggggcaggcctcgccgtg	.....(((((..(((((((((((..((((....(((...........((.((((.......)))).)).............)))....))))..)))))))))))...))...)))...	atctctgtttccttctcgtcctagcttactctcatctcgttgcatcctcactgtattgttatatattccttggcaattatgaccaggaagcggggcagg	-2.88
AUUCAGACGCGGAUUGUGGAUACG	24	cggcgagtacattcagacgcggattgtggatacgaaatctcagagtacatcgaaaacgctgctcgcaaacggaaaaaggtagccatggaaaaacggtagccgcgttgatgtgtagccatggcagcgcggcgttgatgggcgagcgtgtatgcggatggtatgccgagcatgtatggatatgaagcgcatgattggtttat	.........((.(((..(((....(((..(((((....(((.(.((((.(((...((((.((((((........................................................................))))))))))...)))...)))).).)))..)))))..)))....)))..))).))......	attcagacgcggattgtggatacgaaatctcagagtacatcgaaaacgctgctcgcaaacggaaaaaggtagccatggaaaaacggtagccgcgttgatgtgtagccatggcagcgcggcgttgatgggcgagcgtgtatgcggatggtatgccgagcatgtatggatatgaagcgcatgattgg	-1.66
AUUCAUCACCAGAUUUCGGGCAAA	24	tggcaggaattggccggaatccggtgatgtaaatttggacaaaatctctattttctgttgtttaatttgcctttctgaatgcataaatggattcagaatgctgaaaaacccctgggtcaatcagattatacaaacttagccactcaaatctggagatccaaccattcatcaccagatttcgggcaaaatcaaataga	((....((.(((.((((((((.(((((((.....(((((.....((((((.(((..((.(((...((((.............................................................))))...))).))..)))..))))))))))).....))))))).)))))))).)))..))...))..	tggccggaatccggtgatgtaaatttggacaaaatctctattttctgttgtttaatttgcctttctgaatgcataaatggattcagaatgctgaaaaacccctgggtcaatcagattatacaaacttagccactcaaatctggagatccaaccattcatcaccagatttcgggcaaa	0
AUUCCAGCUUCGGACAAAGGACG	23	tgaaatgtcttttctttgttttggcttccttcttgaatcgaactttcttttgtctctgaatttcttgaatcttgttgtgaaggcttgatcctctagatgatgtatatgcaactgcaattagaaattgtgaccccgagggaccactgatgttgtatgtttcaaaaatgattccagcttcggacaaaggacgtttcttttcc	.((((((((((((.((((..((((..((.((.(((((.((.((..((....((((((..............................................................................))))))....))....)).)).))))).)).))..))))...)))).))))))))))))......	tcttttctttgttttggcttccttcttgaatcgaactttcttttgtctctgaatttcttgaatcttgttgtgaaggcttgatcctctagatgatgtatatgcaactgcaattagaaattgtgaccccgagggaccactgatgttgtatgtttcaaaaatgattccagcttcggacaaaggacg	-0.59
AUUCCGCGUCUGAAUGUACUCUGA	24	agggtgacttggcagtatggatgttgacgtggcagctcactgggtaggtgacttctcagtacagacgttgacgtggaacgacaggtggttgtacgacagtgatgtggaccgcattccgcgtctgaatgtactctgagatttcgtat	.......((..(.((((((......(((((((...................................................................................)))))))....)))))))..)).........	ggcagtatggatgttgacgtggcagctcactgggtaggtgacttctcagtacagacgttgacgtggaacgacaggtggttgtacgacagtgatgtggaccgcattccgcgtctgaatgtactctga	-0.71
AUUCGAAGAUUGUCGGAAGAACCA	24	ttcacttgcttccccgactctttctccaccaccttcaatagattctttctatcaagaagtaagtaaagaccctacgatgcagattttggatggttgggaaggcaactcagccaccctaactccataaatgatgtattttcaaataggtttctgtggcgagaattaaattcgaagattgtcggaagaaccacagtatttaa	...(((((.(((.(((((((((((((..((((........................................................................................................................)))).))))..........))))..)))))..))).)).)))......	cttccccgactctttctccaccaccttcaatagattctttctatcaagaagtaagtaaagaccctacgatgcagattttggatggttgggaaggcaactcagccaccctaactccataaatgatgtattttcaaataggtttctgtggcgagaattaaattcgaagattgtcggaagaacca	-0.55
AUUCGAAUUUCGAGCGGACUGCAG	24	tgatttagtgattcgaatttcgagcggactgcagattcgagtgattcaatgtatgaaataaataaaccatctacttttgattataaataaaccatgtgtatggaattcaatgtcaaagtcgtaggcttgtattttgcttacccattttttctatctttcattcaaatccttctgctccaatagatatttaagactattat	.....((((..((..(((.(((((((((.....((((.((((((......(((.((((.((((................................................................................)))))))))))...)))))).))))..))))))).....)).)))..))))))....	attcgaatttcgagcggactgcagattcgagtgattcaatgtatgaaataaataaaccatctacttttgattataaataaaccatgtgtatggaattcaatgtcaaagtcgtaggcttgtattttgcttacccattttttctatctttcattcaaatccttctgctccaatagatatttaagact	-2.42
AUUCGUUGGACUGUAUGCUGG	21	ttagaccgtaagggtaaagcgagatgaatgagaaaagtggttggccaagagcagggattcagcccaaattctcagcccaatgtctgcacatgctgatgaagtcggggctaccattcatgaatgcccctcttttctttaacggtgtggattaggccttctgacattcgttggactgtatgctggcggacggtct	..(((((((.((.(((.((...((((((((((((........((((.........................................................................................................))))))))..))))))))...)).))).)).....)))))))	agggtaaagcgagatgaatgagaaaagtggttggccaagagcagggattcagcccaaattctcagcccaatgtctgcacatgctgatgaagtcggggctaccattcatgaatgcccctcttttctttaacggtgtggattaggccttctgacattcgttggactgtatgctgg	2.27
AUUCUUGCAGGUCGUCGUAAUGGC	24	ggggagagatgatgcgagagtggggtacagaggtacacgagggtgagtgcaagagtaacatttaattatcgaatggacaaatgctctcatgcactctgaaccaatttagggtttctctctgctaagtttagggttcccatccctcatggttgcggatggaggaggggatgcaaatctctcctacaaccaaattcttgcaggtcgtcgtaatggccccaacaacc	((((...((((((((((((((.........................................................................................................................................................................)))))))))..))))).......)))).......	gggagagatgatgcgagagtggggtacagaggtacacgagggtgagtgcaagagtaacatttaattatcgaatggacaaatgctctcatgcactctgaaccaatttagggtttctctctgctaagtttagggttcccatccctcatggttgcggatggaggaggggatgcaaatctctcctacaaccaaattcttgcaggtcgtcgtaatggc	-0.38
AUUGAAGUGAUCGGACUGAACUCG	24	caaatcctccattgaagtgatcggactgaactcgcaggggcaatgaattaccgctcgagggagcctcgccgtcaagtaaactcttaacgctgaccgggagaaaggcttcgcataggggcgggtatcgtagttcattagactaggtggttgcgtggtttattagaacttgcaggagatggttaaattgccaagcaaggatt	..((((((...(((..(..((..((((...((((((((..(.........................................................................................................................)..)))))..)))..))))..))..))))...))))))	attgaagtgatcggactgaactcgcaggggcaatgaattaccgctcgagggagcctcgccgtcaagtaaactcttaacgctgaccgggagaaaggcttcgcataggggcgggtatcgtagttcattagactaggtggttgcgtggtttattagaacttgcaggagatggttaaattgccaagca	1.99
AUUGACAAAGGAACUCUGAACGAC	24	ttgttcttgtcattagcagttcctatgggttatatttcctaactcataaagaaaatatgaccttgggattatcagttccttactcataaaggaactatgaccttgagattatgattgacaaaggaactctgaacgacatagtttttg	.......((((.((((.(((((((.................................................................................................)))))))))))..)))).........	cattagcagttcctatgggttatatttcctaactcataaagaaaatatgaccttgggattatcagttccttactcataaaggaactatgaccttgagattatgattgacaaaggaactctgaacgac	-0.75
AUUGAGAGUCGUGAUGAAGGG	21	ccaccctgctctcaccaggaccttctcgaattctcggcccgaagagtctaagactcttccagtctctccctcgggagttctttacccacaaccaaatatgctcataagagacttaacggatcgagatatcagaattgagagtcgtgatgaagggatagggatac	...(((((((((((.((.(((..((((((..(((((..(((..((((((...........................................................))))))..)))..)))))........))))))))).)).)).)))).)))))....	ctcaccaggaccttctcgaattctcggcccgaagagtctaagactcttccagtctctccctcgggagttctttacccacaaccaaatatgctcataagagacttaacggatcgagatatcagaattgagagtcgtgatgaaggg	1.67
AUUGAGAUUGUUGGAUAUUGUAUA	24	attgtgttactataatttctgacatagcaacaactaacaaagaggaaagcagttttgatcttagtatggttgattgagattgttggatattgtatataggaatgtc	..........((((((.((..(((...(((((((((((.((((.((((....))))..)))).)).)))))).)))....)))..)).))))))............	tataatttctgacatagcaacaactaacaaagaggaaagcagttttgatcttagtatggttgattgagattgttggatattgtata	-2.2
AUUGAUCUAUCGGACCUUAAGAGG	24	ttaattcctttcttattctaaagatcatttttcttctaaattttgatgaagtttcaagaaaaacaatttttgtttttgtatatgatgatgattattaacgtccattaagaccgaattgatctatcggaccttaagagggtaattgatt	((((((.((((((((.(((..((((((...(((...............................................................................))).))))))...)))...)))))))).))))))..	tcttattctaaagatcatttttcttctaaattttgatgaagtttcaagaaaaacaatttttgtttttgtatatgatgatgattattaacgtccattaagaccgaattgatctatcggaccttaagagg	1.15
AUUGAUUGAAGUGCCUGUAGAACA	24	cctgcccttggtcttagcattttatcaataatataattaaacttatctattacattaattacctagttttaaatgaagaagtcattaaaagttagtgattttcatgcattattagggatgagtatgtgatagctagtgcatgtggcaattgattgaagtgcctgtagaacaatacttaagt	.......(((.(((..(((((((((((((..((((.....(((...(((((((((......((((((.....((((((..(((((((.....))))))))))))).....)))))).......)))))))))..)))...))))...))))).))))))))....))).))).........	gtcttagcattttatcaataatataattaaacttatctattacattaattacctagttttaaatgaagaagtcattaaaagttagtgattttcatgcattattagggatgagtatgtgatagctagtgcatgtggcaattgattgaagtgcctgtagaaca	-1.34
AUUGAUUGUUGGACUAAUGGAACA	24	gtggattgtcattgattgttggactaatggaacatttgtcaggttaggtggtgttggcttggctcacaagtgatggacatggttgttgttagtgtggattgtaatggtttgttggactgctcaagtgtttgttggatgtttggattgtttgttagcctgggtagtgttggctcaactcacaagtgaaggatattgtcaccattggtgtggaatgcaacaatttg	..(((((((...((....(((.((((((((........................................................................................................................................................................)))))))).)))....))))))))).	attgattgttggactaatggaacatttgtcaggttaggtggtgttggcttggctcacaagtgatggacatggttgttgttagtgtggattgtaatggtttgttggactgctcaagtgtttgttggatgtttggattgtttgttagcctgggtagtgttggctcaactcacaagtgaaggatattgtcaccattggtgtggaatgcaacaa	-0.26
AUUGCAGAUCCAAGCACAAGUAGA	24	cggatttttcattgcagatccaagcacaagtagataagttggctatagcctccaccactaattattgaggtactaaggaattgtgtaacatgaatatggtccctccaaacccctttgcaaacgaatttcaatagtccaatcaaggtttgagccaatcatataaacattgggtagggctatgtaatgatgtgttgctt	........((((((((...((..((.(((((..(((.(((((((..(((((.........(((((((((((.....................................................))))))))))).......)))))..)))))))..)))..)).))).))..))...))))))))..........	attgcagatccaagcacaagtagataagttggctatagcctccaccactaattattgaggtactaaggaattgtgtaacatgaatatggtccctccaaacccctttgcaaacgaatttcaatagtccaatcaaggtttgagccaatcatataaacattgggtagggctatgtaatga	-2.2
AUUGGACGACGGUUGCUGUGG	21	cactctgtccattggacgacggttgctgtgggtaacggcagtccagttgcacaaagacgcggccggactccattaatctgcggtggactctgtatggatcggtggtcatgaggtt	........(((((((.(((((((..(((..(((((.((.(((((.(((((........))))).))))))).)).)))..)))..)...)))).))..)))))))..........	attggacgacggttgctgtgggtaacggcagtccagttgcacaaagacgcggccggactccattaatctgcggtggactctgtatggatcggtgg	-2.15
AUUGGAUGGCCAGAUCUGACGGUU	24	catcggacagccagatctgacggttgtaaaagtgccatgtggcagtcatcggacgactaaatctgacggttgcacagatgccacgtggcacacattggatggccagatctgacggttgcaaagaagc	..((.(.((((((((((((.(.(((......((((((((((((....................................))))))))))))......))).).)))))))...))))))...))...	ccagatctgacggttgtaaaagtgccatgtggcagtcatcggacgactaaatctgacggttgcacagatgccacgtggcacacattggatggccagatctgacggtt	-0.41
AUUGGAUUGUUGUGACAUGUAGGU	24	gtattggtttctacttcgtcatcaattggaggttctggatcagggtcctcaacatagtctttagtcttttaggcttcatttctaaccattggattgttgtgacatgtaggtaaccgattac	((((((((((((((...((((((((((................................................................)))))..)))))..))))).)))))).)))	ctacttcgtcatcaattggaggttctggatcagggtcctcaacatagtctttagtcttttaggcttcatttctaaccattggattgttgtgacatgtaggt	1.61
AUUGGUUUAUCGGACUUUAAGAGG	24	cttaatagagcggtggggtcgagcgccaattatatttaaaaaattaaattgaaaattatacatcataattgatgatgatgatgattaacatccactaagatcgaattggtttatcggactttaagagggtaactagtt	..............((((((((..(((((((..((((............................................................))))..)))))))...)).))))))................	cggtggggtcgagcgccaattatatttaaaaaattaaattgaaaattatacatcataattgatgatgatgatgattaacatccactaagatcgaattggtttatcggactttaagagg	-1.58
AUUGUCCGGGACUGUGAACAGAGG	24	ctctgcttccttttgcgcaggacggggtctcttcttcaacatagcaggtggtaaatttctccaccgggcgatttgcactgaagccaagtagtttgcccgaaggcgaagtcttgttatcagtgccaaaatcagtgggtggattccaattgtccgggactgtgaacagagggagcttggga	(((.(((((((((..(((((..(.(((..........................................................................................................................))).)..)))))...)))))))))..))).	ttttgcgcaggacggggtctcttcttcaacatagcaggtggtaaatttctccaccgggcgatttgcactgaagccaagtagtttgcccgaaggcgaagtcttgttatcagtgccaaaatcagtgggtggattccaattgtccgggactgtgaacagagg	2.85
AUUGUCGACGUAGAAGCUCCC	21	actcttatacattgtcgacgtagaagctcccaattactatagatctcctcagtagcattttggaagaagcaacgatccacaagaaggtttacgtagctgtgcccaatcgccatgtccattaaatggttctcctgtttgctcctggttctcctgtttgctcctgacgagcccctctgcaatccacattcgcactagttcc	............(((.((.(((((.((((.((......((((......((((.((((....(((.................................................................)))....)))).)))).....)))).......))..))))...)))))..)).)))..............	attgtcgacgtagaagctcccaattactatagatctcctcagtagcattttggaagaagcaacgatccacaagaaggtttacgtagctgtgcccaatcgccatgtccattaaatggttctcctgtttgctcctggttctcctgtttgctcctgacgagcccctctgcaatccacattcg	-2.05
AUUGUUGGAUUUGUAGAUUUGAGU	24	ccataggttaaaggttctactaattgatgatttttttcgaggatatttgtttgaaattcggcgataaattgttggatttgtagatttgagtgattcgtgga	((((..((((..((.(((((.(((..(..((((...(((.((((.((.....)).))))..))).))))..)..).)).))))).))...))))..)))).	aaggttctactaattgatgatttttttcgaggatatttgtttgaaattcggcgataaattgttggatttgtagatttgagt	1.3
AUUUAGAGAUCUCGUUGGACUAGA	24	aacaaaaaaaatttagagatctcgttggactagaaggaattacccctcttcattttttactggttttttaatacatagtgcattttggcttcattagtccaacactagattttccatggcttcccttatt	...............(((((((.(((((((((..............................................................)))))))))...))))))).................	atttagagatctcgttggactagaaggaattacccctcttcattttttactggttttttaatacatagtgcattttggcttcattagtccaacactagattttccatggc	-2.79
AUUUAUUCAGCGAGGGGACUGUGG	24	tcttggaataatttattcagcgaggggactgtggagaaagtgggagagctcattatcaagctaaacaggaaaaggactgaaatgcagaaatcagtgtatgaggcagtctctcccataggctattgttagctcgtggacgttaaaatttcttcttctt	......(((..((((.((.(((((..(((.((((.....(((((((...............................................................)))))))...)))).)))..))))).))...)))))))..........	atttattcagcgaggggactgtggagaaagtgggagagctcattatcaagctaaacaggaaaaggactgaaatgcagaaatcagtgtatgaggcagtctctcccataggctattgttagctcgtggacgttaaaatt	-1.58
AUUUCAGAUCUAUGGACAAGUGGA	24	taatgctatctaaaattgccaacaaaataacaaattttcatctttaaattttatctaatgctatctaaaattgccaacaaaatagcaatttttcactttaaattttatctaatgctgtctaaaacattacggagctgtattgtatattaaatccatatcacaattaggactttgacaaaagaatgcaaaatttcagatctatggacaagtggacaagtgttga	(((((((.((((...((((((..........((((((((((((((....................................................................................................................................)))).))).)))))))........))).))).))))..))))))).	taaaattgccaacaaaataacaaattttcatctttaaattttatctaatgctatctaaaattgccaacaaaatagcaatttttcactttaaattttatctaatgctgtctaaaacattacggagctgtattgtatattaaatccatatcacaattaggactttgacaaaagaatgcaaaatttcagatctatggacaagtgga	0.01
AUUUCAUCUCCAUGUCGUCUG	21	ataaccagagatttcatctccatgtcgtctgaatggagtaataacatttgtgtcattaataacccatattgtgtggtcagctatgaccaaaccccaaccaatatcatcaatgccattgccaatggtatgtaaatgataatcccgataaatattgagcatctttctgttaatgcccaactctcgctcacgcaagctgtggaagagattaatggatgatgagt	............(((((((((((...((((............................................................................................................................................................................))))..))))).)))))).	atttcatctccatgtcgtctgaatggagtaataacatttgtgtcattaataacccatattgtgtggtcagctatgaccaaaccccaaccaatatcatcaatgccattgccaatggtatgtaaatgataatcccgataaatattgagcatctttctgttaatgcccaactctcgctcacgcaagctgtggaagagattaatggatgatgagt	-1.82
AUUUCUGUUAUUUGGCCAGGA	21	catctccacaatttctgttatttggccaggattttcatccatatcaagttttccactatgtacttggatggcaaggcccatgactggtggtaccatgggctcaccacacttggccacaactagattgtatc	.......(((((((..(((...((((((((..............................................................................)))))))).))).)))))))...	atttctgttatttggccaggattttcatccatatcaagttttccactatgtacttggatggcaaggcccatgactggtggtaccatgggctcaccacacttggccacaactagattg	-1.52
AUUUUCCAAAGUCGUCACUAGAGA	24	tgattgtgacattttccaaagtcgtcactagagactgcatggtggttaatgtttgcctatttgatcaaaacatagaaaataattaaaccaaggatttcatgggtatgtgttcatatattttaaccacaaacccatgaaatccctgatttaatttaatttctctattttaattaaatagacaagcattaaccaccatgcagtctctagaaatgcctttgcaaaat	..........(((((.(((((.(((..((((((((((((((((((((((((((((.(((((((((.((((.(.(((((..(((((((.((.(((((((((((((.((((...............)))).))))))))))))).)).)))))))...))))).).)))).))))))))).))))))))))))))))))))))))))))..))).))))).)))))	attttccaaagtcgtcactagagactgcatggtggttaatgtttgcctatttgatcaaaacatagaaaataattaaaccaaggatttcatgggtatgtgttcatatattttaaccacaaacccatgaaatccctgatttaatttaatttctctattttaattaaatagacaagcattaaccaccatgcagtctctagaaatgcctttgcaaaat	-0.5
AUUUUGCACCAUUCACUGUCU	21	taacgaatggacggcgaatggttcaaaatatgctagttccagggtatggattttggcatattttgcaccattcactgtcttttcgttgtt	(((((((.((((((.(((((((.(((((((((((((.((((.....))))..))))))))))))).))))))).)))))).)))))))..	acggcgaatggttcaaaatatgctagttccagggtatggattttggcatattttgcaccattcactgtct	2.82
AUUUUGCAGAUCGAUUUUCGGACA	24	tcaggaggtgattttgcagatcgattttcggacaatcaaagaagaatttcaccaaatagttgaaaacccacctccaaaatgggatggtgtaccccttagtcaagcgagttcctcataaaatcaatattttgggagaaatacaatcagattcaaatataatgtttttgaattgttgttgctaccaatttccaggatgcgattttgaagattcatttccgtcca	........(((.(((..(((((((((((.(((...........................................................................................................................................................)))))))).))))))...))).)))..........	attttgcagatcgattttcggacaatcaaagaagaatttcaccaaatagttgaaaacccacctccaaaatgggatggtgtaccccttagtcaagcgagttcctcataaaatcaatattttgggagaaatacaatcagattcaaatataatgtttttgaattgttgttgctaccaatttccaggatgcgattttgaagattca	-2.8
AUUUUUGACUUGUAGUGGACUUGG	24	cgttcaagtcaagcccagtgccaaggagttcaaaagtagtttactatgtgtttataagtcattactactatgttgtatgatagtacattttgcttttagctatataaaacaacataagctaatacttttaacttttatgatatattgtaagaaatatgttaaagtaaaaaatcaatatttttgacttgtagtggacttggttgtctaggt	....(((.(((((.(((.(((....((((.((((((((.((((((.....................................................................................................................)))))).......))))))))))))))).))).)))))))).......	aagcccagtgccaaggagttcaaaagtagtttactatgtgtttataagtcattactactatgttgtatgatagtacattttgcttttagctatataaaacaacataagctaatacttttaacttttatgatatattgtaagaaatatgttaaagtaaaaaatcaatatttttgacttgtagtggacttgg	-1.42
CAAAUCCAGAUAUUUCCCGUG	21	caaagattggtgggaaactttctgtgagcaaaaggaaacagaggaaacctcattattttcagtcacgaccacctgggaatccttcagggatgctattcttacaaatccagatatttcccgtgaggcttagct	...........((((((...((((.((.....(((((..........................................................))))).....))))))..)))))).............	tgggaaactttctgtgagcaaaaggaaacagaggaaacctcattattttcagtcacgaccacctgggaatccttcagggatgctattcttacaaatccagatatttcccgtg	-1.82
CAGAAUCGGUUGGGAACCUGA	21	cactccacagaggctcctagactccgattgtgaacctgatgggcctccaaagtcttggcttgatcgggtgcttccctctgcagacgctcccagattcggttgagaacctgacgggcctccaaaatcttcagttgagctggtgctccactctgcagacgctcccagaatcggttgggaacctgacgaacctcca	..........(((.((((((...((((((.((..................................................................................................................................)).)))))))))))).)))............	aggctcctagactccgattgtgaacctgatgggcctccaaagtcttggcttgatcgggtgcttccctctgcagacgctcccagattcggttgagaacctgacgggcctccaaaatcttcagttgagctggtgctccactctgcagacgctcccagaatcggttgggaacctga	-1.44
CAGAAUCGGUUGGGAACCUGACGG	24	ttgggaacctgacgggcctccgaagtctttacttgggcgggtgctccactttgcagacgctcccagaatcggttgggaacctgacgggcctccgact	............(((((((((((..(((......(((((..(((........)))..)))))..))).))))..)))..))))..............	gacgggcctccgaagtctttacttgggcgggtgctccactttgcagacgctcccagaatcggttgggaacctgacgg	-1.43
CAGCCCAGAUCGUACGCUAAGG	22	taagagccaggtgggtatcgatttggatctagatatggaactaatgaatttggatcatgaacaactattagcagcccagatcgtacgctaaggtccctaagca	...(..((...((((((.((((((((.................................................))))))))))).))).))..).......	gtgggtatcgatttggatctagatatggaactaatgaatttggatcatgaacaactattagcagcccagatcgtacgctaagg	-4.03
CAGCCCUUCUGCUAUCCACAAC	22	tgtggatatagaagggttagttagtaaacagtacgaagcccatctaatagagattccatgagaggcattttattgcaagatgttggctgttcgagatcaagcgactgtgttcgagcagtgcattttaatggcaatactcattaaatgggttgcctgttttttctttaccagcccttctgctatccacaacagtactagtt	((((((((((((((((((.((.((.((((((.....(((((((.((((.((((((((((....................................................................)))).))).))))))).)))))))..))))))...))..)).)))))))))).))))))))............	tgtggatatagaagggttagttagtaaacagtacgaagcccatctaatagagattccatgagaggcattttattgcaagatgttggctgttcgagatcaagcgactgtgttcgagcagtgcattttaatggcaatactcattaaatgggttgcctgttttttctttaccagcccttctgctatccacaac	-1.29
CAUACGUGCUUCGAGGACUGACGA	24	ggaaatcatggatctattttctaaacgcaaagattgaaactttcagtaaatttctagaactcaaaggattgactgaaaaccagactagaaaacacatacgtgcttcgaggactgacgatggtggggaa	....(((((.(.((..(((((.((.(((.......................................................................))).)).)))))..))).)))))......	gatctattttctaaacgcaaagattgaaactttcagtaaatttctagaactcaaaggattgactgaaaaccagactagaaaacacatacgtgcttcgaggactgacga	-1.46
CAUAGGUCGGAUUUUGCUCAGA	22	catgactgctcataggtcggattttgctcagaaccatattcaaacacttcagcggatctgtttgtttaatatacgcccaaaactgagcaaattcccatctataagtagttcataa	........((.((((((.(((.(((((((((.....((..((((((..((....))..))))))..))..............))))))))).))).)))))).))..........	cataggtcggattttgctcagaaccatattcaaacacttcagcggatctgtttgtttaatatacgcccaaaactgagcaaattcccatctataag	-1.52
CAUAUUAGAUAAGGUCGGACCCA	23	gaaagcaagaaatcccagaattacttatttggtgtgggggcagcgggaaagagctaaacgcaccttccccgcgatacaggaaagtacttcgttcctctatttcggataaatagagtgctaaacgctccttcccctttgggaaagcggctccgcttcgcttcgctccaaggtaattccatttgtttgttacatattagataaggtcggacccatttgaatttg	(((..((((...(((..((....(((((((((((((.........................................................................................................................................................))))))))))))).)))))....))))..))).	aatcccagaattacttatttggtgtgggggcagcgggaaagagctaaacgcaccttccccgcgatacaggaaagtacttcgttcctctatttcggataaatagagtgctaaacgctccttcccctttgggaaagcggctccgcttcgcttcgctccaaggtaattccatttgtttgttacatattagataaggtcggaccca	2.41
CAUCCCAAUUUGAAGAUACCG	21	tctcagagcggtatcttccagttgggattcttcaatcttaacaacgcttgaagcatcccaatttgaagataccgcccttagaaa	(((.((.(((((((((((.(((((((((.((((((.(........).)))))).))))))))).))))))))))).)).)))..	gtatcttccagttgggattcttcaatcttaacaacgcttgaagcatcccaatttgaagataccg	2.6
CAUGAUUGAUUCUUGGGCUGCAG	23	taggggttttgtggtccattattgtctgttattttcgtttagttgagtgtatatgtaattgacagtgtctcttactatttctatgtctgatatgagacatgattgattcttgggctgcagggaatttata	((((..(((((..(((((.....(((.(((((((((((((((...((...(((.((((..(((...)))..)))))))..))....)))).)))))).))))).)))...)))))..)))))..))))..	gtggtccattattgtctgttattttcgtttagttgagtgtatatgtaattgacagtgtctcttactatttctatgtctgatatgagacatgattgattcttgggctgcag	0.76
CAUGCCAGAUCUGCUGAUUGU	21	cagtgtttgacatgccagatctgctgattgtgcatcaaaactagatttgagagttcttgcacttggaaatttacaaaaagtggaataatgtgtgagcttctcttccctttattgtttgatttaaaggagttgaaatacttgagttattgtatcagcccaagctgagattttcagaagttgtgtacttcatgcacatgt	........((..((((((.((((..((((..((...............................................................................................................................))...))))..))))..))).)))..))..........	catgccagatctgctgattgtgcatcaaaactagatttgagagttcttgcacttggaaatttacaaaaagtggaataatgtgtgagcttctcttccctttattgtttgatttaaaggagttgaaatacttgagttattgtatcagcccaagctgagattttcagaagttgtgtacttc	-2.07
CAUGUUCCCAGGUCGCCCCGG	21	atgctcgaccgggctcaccttggaacatattcaccatcacattaacaaacatatttctctgtgagatgggatgatggacatgttcccaggtcgccccggtcggaacctc	....(((((((((...((((.(((((((.((((.((((.((((.(((............)))..)))).)))).)))).))))))).))))...)))))))))......	gggctcaccttggaacatattcaccatcacattaacaaacatatttctctgtgagatgggatgatggacatgttcccaggtcgccccgg	0.16
CAUUUUUCAACAGUCGCUGGG	21	ttctgacctcgttgttagaaaaatagaaataactagtgagaaacagacgtgtatatctatccaacgtaaggtaatacaaatttacccagagggaagtttgagtgcttacccgttacacgcctctagctcgaaaccgcttatgtgagaaacatccgaaagtgcttttctccatttttcaacagtcgctgggtcgtgtcgca	....((((((((((((.((((((((((((......................................................................................................................................)))))..)))))))))))).))..)))))........	tcgttgttagaaaaatagaaataactagtgagaaacagacgtgtatatctatccaacgtaaggtaatacaaatttacccagagggaagtttgagtgcttacccgttacacgcctctagctcgaaaccgcttatgtgagaaacatccgaaagtgcttttctccatttttcaacagtcgctggg	-1.09
CCAGAUCUAAAUUAAUUGUAG	21	ggtaagatttacaattattatagatattacataaataacaactatagggaagtatcaaaatgaactaggatgctatgacatcaaactagggctatgcattcgaaaaccaacttttatcttccccatatcagcggaacagttgaccagatctaaattaattgtagaagcaatatc	.......((((((((((...(((((..........................................................................................................................)))))...)))))))))).........	acaattattatagatattacataaataacaactatagggaagtatcaaaatgaactaggatgctatgacatcaaactagggctatgcattcgaaaaccaacttttatcttccccatatcagcggaacagttgaccagatctaaattaattgtag	-1.09
CCAGCCCUUCUGCUAUCCACAU	22	gtgtacagatgtggatatagaagggttagtaaacagtacaaaacccatttaatagagattccgtgagagacatcttattgtagattgttgcctgtttcagatcgatcaagcaactgtgttaaagcagctgtattttgatcgccatactcattaaatgggttgtctgtttgctctttaccagcccttctgctatccacattcgtactagt	..((((..((((((((((((((((((((((((((((.(((..(((((((((((.(((.........................................................................................)))))))))))))))))))))))))).......)))))))))).)))))))))..))))....	gtggatatagaagggttagtaaacagtacaaaacccatttaatagagattccgtgagagacatcttattgtagattgttgcctgtttcagatcgatcaagcaactgtgttaaagcagctgtattttgatcgccatactcattaaatgggttgtctgtttgctctttaccagcccttctgctatccacat	0.53
CCAGGGAUCGACGGAUGUUGCU	22	ctctttagggcacaattaggtctttgattaatcaagaacgaaagttgggggctcgaagacgatcagataccgtcctagtctcaaccataaacgatgtcgaccagggatcgacggatgttgctctaaggactc	.(((((((((((..(((.((((((((.((.(((...........................................................)))...)).))))))))....)))..)))))))))))...	cacaattaggtctttgattaatcaagaacgaaagttgggggctcgaagacgatcagataccgtcctagtctcaaccataaacgatgtcgaccagggatcgacggatgttgct	2.22
CCAUUGACCAGUCAAAGACUC	21	ctagtcggaaccattgaccagtcaaagactcacaagtactcatgagtcaaacccttgatctacaagtacttgtgaatctttgagtggtcaatgagtctaacttgctg	.........(((((((((((.(((((((.(((((((((((..((..((((....))))..))..))))))))))).))))))).))))))))).))...........	ccattgaccagtcaaagactcacaagtactcatgagtcaaacccttgatctacaagtacttgtgaatctttgagtggtcaatgagtc	-1.29
CCGGACCAGGCUUCAUUCCCC	21	ttcgttgtggggactgttgtctggctcgaggtcattcagattcatatactaattgattatcagactgagtgatgccggaccaggcttcattcccctcaactccaa	...((((.(((((.((..((((((..((..(((((((((.((.(((...........))).)).)))))))))..))..))))))..)).))))).)))).....	ggactgttgtctggctcgaggtcattcagattcatatactaattgattatcagactgagtgatgccggaccaggcttcattcccc	0.37
CCUCAGAUCUUCGGUGGACGC	21	aatgtccaaccctcagatcttcggtggacgcggggcggagatagagtgtatgctcgagcccagagcatcttcctgtgtatcctcttgagcttgcacttcaagaagtttccattatgggggggcggggtgct	..(..((..(((((....((..((((((...............................................................................))))))..)))))))..))..)..	cctcagatcttcggtggacgcggggcggagatagagtgtatgctcgagcccagagcatcttcctgtgtatcctcttgagcttgcacttcaagaagtttccattatgggggggc	-0.79
CCUCAGUUCGGAUUGUUCUCUGC	23	taaaagactacctcagttcggattgttctctgcaacttgagaacatgaaattggaatcgctagtaatcgtggatcaacatgttgtggtgaatatgtactcaggccctggtacaaggctagacttgttgtaaaggggtttgcacaaaagaaaggtatagattttgatgaaatattttctcctgttgttaaagtgacttcaattaggactattttaactcttgtg	...((((.......(((((.(((((.((.(((((((..(((((.(((..((..(((.......................................................................................................)))..))....))).)))))..)))))...)).))...))))).)))))........))))...	cctcagttcggattgttctctgcaacttgagaacatgaaattggaatcgctagtaatcgtggatcaacatgttgtggtgaatatgtactcaggccctggtacaaggctagacttgttgtaaaggggtttgcacaaaagaaaggtatagattttgatgaaatattttctcctgttgttaaagtgacttcaattaggactatttta	-0.27
CCUCAGUUCGGAUUGUUCUCUGCA	24	taaaagactacctcagttcggattgttctctgcaacttgagaacatgaaattggaatcgctagtaatcgtggatcaacatgttgtggtgaatatgtactcaggccctggtacaaggctagacttgttgtaaaggggtttgcacaaaagaaaggtatagattttgatgaaatattttctcctgttgttaaagtgacttcaattaggactattttaactcttgtgg	...((((.......(((((.(((((.((.(((((((..(((((.(((..((..(((.......................................................................................................)))..))....))).)))))..)))))...)).))...))))).)))))........))))....	cctcagttcggattgttctctgcaacttgagaacatgaaattggaatcgctagtaatcgtggatcaacatgttgtggtgaatatgtactcaggccctggtacaaggctagacttgttgtaaaggggtttgcacaaaagaaaggtatagattttgatgaaatattttctcctgttgttaaagtgacttcaattaggactatttta	-0.27
CCUGCGGCUGGAUCGAAUCCC	21	tttgatttcgggctcgataccctgcccttgcgtgtggattggactgacgactgtttccccaggcagtactgttggggaacctgcggctggatcgaatccccagaatcagt	.((((((..(((.(((((.((..(((...((...................................................))))).)))))))...)))..)))))).	ggctcgataccctgcccttgcgtgtggattggactgacgactgtttccccaggcagtactgttggggaacctgcggctggatcgaatccc	1.33
CCUUCCUUCAAGGCUGACUCGG	22	caaacaaatcccttccttcaaggctgactcggacatcacatcaaacgttgaactttctctgtcgttgccaggtttggttttaactttgt	..........((..(((....(((((((..(((.....((........)).....)))..))))..))))))...))............	ccttccttcaaggctgactcggacatcacatcaaacgttgaactttctctgtcgttgccaggtttggtt	-3.42
CCUUUCGUCCCUUUUGCCGGCG	22	aagctcgtagttggatcttgggtcgtaaaggtcggtccgcctactcagtgtgcacctgccctttcgtcccttttgccggcggcgtgctcct	.(((.(((.(((((.....(((.((.(((((.((((.(((((....)).))).))).).))))))).))).....))))).))).)))...	ttggatcttgggtcgtaaaggtcggtccgcctactcagtgtgcacctgccctttcgtcccttttgccggcg	1.18
CGAACCAGCACGGGCCGUUGC	21	actcgaggtgcgaaccagcacgggccgttgcatcggcacaagcacgggtggagtactgcctgttggtttgcccatcttgcggacgtgccttgcgttgcattggggcggc	........(((((....(((.(((((((((((..((((.((.((((((..(....)..)))).)).)))))).....))).)))).))))))).)))))..........	cgaaccagcacgggccgttgcatcggcacaagcacgggtggagtactgcctgttggtttgcccatcttgcggacgtgccttgcgttgca	-1.82
CGAAGGGUCGGACUUGUUUAGC	22	atgccacagacgaagggtcggacttgtttagcagaagagttttctctgttgcaggatatggaggatttgccaaaattttgctatcaaatcgaaaggctacagtagttttaatgcaatttgtttggtaatatcctctatattctctgcccctaaaaattcttctcttgaacaatgcccacccttcgtctctggacata	........((((((((((.((..((((((((.(((((((((((....((.(.((((((((((((((((((((((...((((...............................))))....)))))))).))))))))))))))).)).....))))))))))).))))))))..)).))))))))))..........	cgaagggtcggacttgtttagcagaagagttttctctgttgcaggatatggaggatttgccaaaattttgctatcaaatcgaaaggctacagtagttttaatgcaatttgtttggtaatatcctctatattctctgcccctaaaaattcttctcttgaacaatgcccacccttcgtc	-1.05
CGAUGAUCAGUAAUCACUGUUG	22	aaggcggtgcttgtcatctctacggtacccaggaattcccaaacgaaagtcgttagtagtaaggcggtgctcggaattcccaaacaaaagtgacctacgaggagatttttctcatatatatatctctatgtacgtttcgtgctcttcttctctcgttcactcatatcacgatgatcagtaatcactgttggatttcagtt	..(((((((((.((((((.......................................................................................................................................................)))))).))....)))))))...........	gcggtgcttgtcatctctacggtacccaggaattcccaaacgaaagtcgttagtagtaaggcggtgctcggaattcccaaacaaaagtgacctacgaggagatttttctcatatatatatctctatgtacgtttcgtgctcttcttctctcgttcactcatatcacgatgatcagtaatcactgttg	-2.44
CGCAGAGGUUGAAGCGCUGUAG	22	tgcatgattgcgcagaggttgaagcgctgtagatttgttttgcaatcaaggtggataactggcgtgctgaggggttcttatgtatgctttttcttaatcttttcttaaaaaacatgcgacagcaaagggaccaagatgtgcatgagatgacg	........((((((..((((.....(((((.(...((((((......((((((((.....(((((((((((.....)))).)))))))...)))..))))).......))))))..).))))).....))))....))))))..........	cgcagaggttgaagcgctgtagatttgttttgcaatcaaggtggataactggcgtgctgaggggttcttatgtatgctttttcttaatcttttcttaaaaaacatgcgacagcaaagggaccaagatgtgca	-1.8
CGCAGUGAGGUCUUCGGACUGGA	23	attgaacgaccgcagtgaggtcttcggactggacgcgcgttattcggcccccccgggggctgggtcgtcgcgcgaccgggaagatgaccgaactcggccgtttagagg	.........(((.(((..((((.((...((((.((((((..((((((((((....))))))))))...)))))).))))...)).))))..))))))...........	cgcagtgaggtcttcggactggacgcgcgttattcggcccccccgggggctgggtcgtcgcgcgaccgggaagatgaccgaactcggc	-0.21
CGCGGAGCGUCGGUAUGCGGGGA	23	aggcatgtatcggcgctgcaggagcgattgttgagtgggattaaggggcagcttgatggcgttgagatcaatgggagcgcggagcgtcggtatgcggggaatctcaatct	..(((..((((((((((.(.............................................................).)))))))))))))...............	aggcatgtatcggcgctgcaggagcgattgttgagtgggattaaggggcagcttgatggcgttgagatcaatgggagcgcggagcgtcggtatgcgggga	-3.51
CGGAUUUUGGCCAGAUGAAGG	21	aggggccctaaacatttgtctagggtctttatcaatttggtcccagaccacataccccaggagtgcactgggggccctagatctctcggattttggccagatgaagggcgtggtgta	............((((((.(((((((((..(((..............................................))).....))))))))).))))))..............	aacatttgtctagggtctttatcaatttggtcccagaccacataccccaggagtgcactgggggccctagatctctcggattttggccagatgaagg	-1.3
CGGUGGGGUCUUCGACUGGGGUGA	24	ttgtggatttaccctccaaggagcctgagtgaagaggttggggtggtattattggtgcataccacggtggggtcttcgactggggtgaagtcataaca	(((((..((((((((....(((((((.(.((..........((((((((.....)))).)))).)).).))).))))....))))))))..)))))..	accctccaaggagcctgagtgaagaggttggggtggtattattggtgcataccacggtggggtcttcgactggggtga	0.15
CGUCGCAUGAAUUGUAGUCUG	21	cgggtggcagcgtcgcatgaattgtagtctgtagaagcgtccttagcggcggaccgggcccaagtcccctggaagggggcgcctgagagggtgacagccccgtcgggcctggaccctgccgcaccaaggagcaggttcaagtgaaggttcaagctgctgcagatagtagcatcagagacaggtatttaaact	.......(...(((...(((.(((..((((((((.(((..................................................................................................................))).))))))))..)))..)))..)))..)..........	cgtcgcatgaattgtagtctgtagaagcgtccttagcggcggaccgggcccaagtcccctggaagggggcgcctgagagggtgacagccccgtcgggcctggaccctgccgcaccaaggagcaggttcaagtgaaggttcaagctgctgcagatagtagcatcagagacagg	-1.47
CGUCGCCUGAAUUGUAGUCUA	21	agtttattgagagcacggaagttaggacgtctagcgaagtgggggttcatcggtaacgtgaggaaatgactctcggaaacggatatctcggctcttgtcacgatgaagaacgtagagaaatgcgatacttagtgtggcagcgtcgcctgaattgtagtctatagaagcgtc	.((((....(((..((((...(((((.((....((........................................................................................................))..))))))).))))..)))....))))...	gagcacggaagttaggacgtctagcgaagtgggggttcatcggtaacgtgaggaaatgactctcggaaacggatatctcggctcttgtcacgatgaagaacgtagagaaatgcgatacttagtgtggcagcgtcgcctgaattgtagtcta	-0.35
CGUCGCCUGCAUUGUAGUCUG	21	cgggtggcagcgtcgcctgcattgtagtctgtagaagcgtccttagcggcggaccgggcccaagtcccctggaagggggcgcctgagagggtgacagccccgtcgggcctggaccctgccgcaccacgtatgtactactatgaatagacacaggtgtgttctatccttgt	........((((.((((((..(..((((..(((.(.((((.....(((((((.((((((((...........................................))))))))...)))))))...)))).).))).))))..).......))))))))))..........	cgtcgcctgcattgtagtctgtagaagcgtccttagcggcggaccgggcccaagtcccctggaagggggcgcctgagagggtgacagccccgtcgggcctggaccctgccgcaccacgtatgtactactatgaatagacacaggtgtgtt	-0.94
CGUCGCUUGAAUUGUAGUCUG	21	tctaacatgtgaccccagctcaggcgagaacacctgctacatttcagcatataattaagcgggggaaaataaactgacaaggattcccctagtaacggtgagcgaactggaaagagtccaacatgaaaatcaggtactagcgtcgcttgaattgtagtctgtataagcatc	(...(((...(((..(((.(((((((((...(((((.....(((((.............................................................................)))))..))))).....).)))))))).)))..))))))...).....	gaccccagctcaggcgagaacacctgctacatttcagcatataattaagcgggggaaaataaactgacaaggattcccctagtaacggtgagcgaactggaaagagtccaacatgaaaatcaggtactagcgtcgcttgaattgtagtctg	-1.82
CGUCUCGGUCGGAUGUGGAACGGC	24	cagaggaagccgccacgatgctgaaacacgagtcctgacagctagcagtcaaaaaaaggactttgaaaagagagttaaagagtgcttgaaattgccgggagggaagcggatggaggccggcgatgcgtctcggtcggatgtggaacggctcaagctggt	(((..((.(((((((((...((((....((((.(............................................................................................).)))).)))).)))))..))))))...)))..	cgccacgatgctgaaacacgagtcctgacagctagcagtcaaaaaaaggactttgaaaagagagttaaagagtgcttgaaattgccgggagggaagcggatggaggccggcgatgcgtctcggtcggatgtggaacggc	1.44
CGUGUCCCCAGGUCGUCCCAG	21	ttcctgtggacgtgtccccaggtcgtcccagtcaaaaccttctctgctaatgctgctggagatagcgtaggttcgactggggtgaccttgtaacacattcacagtactc	........((.((((..(.(((((..(((((((..((((((((((((.......)).)))))......))))).)))))))..))))).)..)))).))..........	cgtgtccccaggtcgtcccagtcaaaaccttctctgctaatgctgctggagatagcgtaggttcgactggggtgaccttgtaacacatt	-1.43
CGUGUCGGACAUGAACUUGGC	21	aattgggacacgtgtcggacatgaacttggcacgtgtcttgtgcacaagacacatgccaagttcgtgtccgacacatgtcctcaacga	........((.(((((((((((((((((((((.((((((((....)))))))).))))))))))))))))))))).))..........	cgtgtcggacatgaacttggcacgtgtcttgtgcacaagacacatgccaagttcgtgtccgacacatg	-0.55
CGUGUUCCCAGGUCGCCCCUG	21	aggctcgactggggtcaccttggaacacattcacattcatattcacaggactcatgatgcgatctgagattagatttatgtggacgtgttcccaggtcgcccctgtcgaaacctc	.((.(((((.(((((.((((.(((((((.(((((((...((.((.((((.(.(.....).).)))).)).)).....))))))).))))))).)))).))))).)))))..))..	ggggtcaccttggaacacattcacattcatattcacaggactcatgatgcgatctgagattagatttatgtggacgtgttcccaggtcgcccctg	2.49
CUACGUUGGCUAAAGAACUCU	21	ccagcggaagagttcaggtcatcggcatcgccggcccgcctggagtcggaaagactacgttggctaaagaactcttcaataggaa	......(((((((((.(((((.((...((.(((((((....)).)))))...))...)).)))))...)))))))))........	agttcaggtcatcggcatcgccggcccgcctggagtcggaaagactacgttggctaaagaactct	-0.41
CUAGCAUUGUGGGAAUUGUGG	21	aacgggaagcctagcattgtgggaattgtgggttttggcggggtcggaaaaacgaccatggccaaagaattcttcaaccgtgagggaaaaaattacgatcgatcttgcttcttatttgatgtcagatccacatctttacattccctgcagagtacccttctcaacgat	.......((....((.((((((((((.((((........................................................................................................)))))))))).)))).))...))..........	ctagcattgtgggaattgtgggttttggcggggtcggaaaaacgaccatggccaaagaattcttcaaccgtgagggaaaaaattacgatcgatcttgcttcttatttgatgtcagatccacatctttacattccctgcagagtaccct	-1.64
CUAUACUCGACCGUCGGAGCAG	22	agcgcgcgacctatactcgaccgtcggagcagttgactttattgtagtagatgtagtgaatgttgatgttgggtgaaatgttggttgact	.............((((((((.(((((....(((.(((.((((......)))).))).))).)))))))))))))...............	ctatactcgaccgtcggagcagttgactttattgtagtagatgtagtgaatgttgatgttgggtgaaatg	-2.27
CUGGCUGAUCGUUAUUUUUGCAG	23	tggtttttctctggctgatcgttatttttgcagagcttatcgtacccctatatgcaaggctaagcgtgggggatttaaggacactcttcccgatgacttgcttgctcctgttttgaaggtctagattagtaat	.............(((((((...(((((((((((((((((((................................................)))))).......))).))))...))))))...)))))))...	ctggctgatcgttatttttgcagagcttatcgtacccctatatgcaaggctaagcgtgggggatttaaggacactcttcccgatgacttgcttgctcctgttttgaaggtctagattagtaat	-3.12
CUUAGGUGGACAGAUCAGAAC	21	agtccatgtggctatcttttcaccgacttatgcagcttcacaatggtgtttggatgaactccttcgcatgcaggagtcgagggctcccataattcctgtattttacaaggtcaagcctgctgaccttaggtggacagatcagaacaaaacaggag	......(((..((((((.((((((.......(((((((.((....................................................................)).))).))))........)))))).)))).)).))).........	gctatcttttcaccgacttatgcagcttcacaatggtgtttggatgaactccttcgcatgcaggagtcgagggctcccataattcctgtattttacaaggtcaagcctgctgaccttaggtggacagatcagaac	-0.64
CUUAUUAAGGACUUGACUCAG	21	gcagagaatacttattaaggacttgactcagcgggatgtgcaaataaacaatcatgaaggtatcactcttcttaaaaagtatctctcacct	........(((((.(((((((..(((..(..((.(((((........)).))).))...)..)))...))))))).)))))..........	cttattaaggacttgactcagcgggatgtgcaaataaacaatcatgaaggtatcactcttcttaaaaagta	-9.98
CUUCCAGAUAGACGGUAUUGUGGA	24	agtttttttccatctcaattcctgtcaatttctcttcattctcttttcaaaattcatgcttttcgtcacgggttcgagtctagccagaactaagctcgttcgatgtttggattgttttgttccacagcaagaagggcttccagatagacggtattgtggagaccagctat	((((..((((((...((((..(((((.((((((((((.............................................................................................)))))).....)))).))))).))))))))))..))))..	catctcaattcctgtcaatttctcttcattctcttttcaaaattcatgcttttcgtcacgggttcgagtctagccagaactaagctcgttcgatgtttggattgttttgttccacagcaagaagggcttccagatagacggtattgtgga	0.51
CUUCGUGGCCAGCUUCUUAGAGG	23	gcatggtcgttcttagttggtggagcgatttgtctggttaattccgataacgaatgagacctcagcctgctaactagctacgcggaggtttcccttcgtggccagcttcttagagggactatggcc	.(((((((.((((.(((((((...((((...................................................................)))).)))))))....)))).)))))))...	tcttagttggtggagcgatttgtctggttaattccgataacgaatgagacctcagcctgctaactagctacgcggaggtttcccttcgtggccagcttcttagagg	2.6
CUUCGUUGGACGGACACCGAU	21	tactcctgattgccattttttcctccatgaaagattttgatgtgcagtcaaattggtggttgaatgatcagccccatgtctcaagccttttgatcttcgttggacggacaccgatcggatgtaag	(((..(((((((........(((((((((((.((((..((.((..((.((...(((.((((((....))))))))))).))...)).))..)))))))).)))).)))...)))))))..)))..	tgccattttttcctccatgaaagattttgatgtgcagtcaaattggtggttgaatgatcagccccatgtctcaagccttttgatcttcgttggacggacaccgat	1.02
CUUCGUUGGAUCGACAAAAGU	21	gccttctgatcttcgttggatcgacaaaagtcgactgtgtgttgaaccactcagagtccatggagagaaaagtggatcgcaccagcagtctcttcaaaatcagagaacaaccgtccttgaacgtggccgaatatccaagtggttgtaaggataacctacaagatttcaaaaggacaatgttgtccaacaagaatatcttc	.........((((.((((((.(((((.......................................................................................................................................................)))))))))))))))........	cttcgttggatcgacaaaagtcgactgtgtgttgaaccactcagagtccatggagagaaaagtggatcgcaccagcagtctcttcaaaatcagagaacaaccgtccttgaacgtggccgaatatccaagtggttgtaaggataacctacaagatttcaaaaggacaatgttgtccaacaagaa	-1.8
CUUCUGAUCAAGAGACUCUAG	21	agcggcaatacttctgatcaagagactctagttggatgtacgtctgcaatcacatatgattcatcctgatcattacccactacttaga	..............((((((.((((.((((..(((.((((....)))).)))..)).)).)).)).))))))................	cttctgatcaagagactctagttggatgtacgtctgcaatcacatatgattcatcctgatcattaccc	-2.12
CUUGGACUGAAGGGAGCUCCC	21	tgaatgaagagagctttcttccgtccaaccgaggaggtttataggctatttcagctgctgacttatgcaatcgtatgccatgctgatgatgagaatggtggcagcagcgcaaccgtctgcatgatgcaggagcagaagagtctggatttctcttctcttggactgaagggagctccctctcaaattc	....(((((.(((((..((((.((((((..(((((((....((((((.((((.(((.(((..(((((((..((..(((..(((((((.((....)).))..)))))..)))..))..)))))))..))).))).))))))))))....)))))))..)))))).))))..))))).)).))).....	gagctttcttccgtccaaccgaggaggtttataggctatttcagctgctgacttatgcaatcgtatgccatgctgatgatgagaatggtggcagcagcgcaaccgtctgcatgatgcaggagcagaagagtctggatttctcttctcttggactgaagggagctccc	0.54
CUUGGAUUGAAGGGAGCUCCA	21	gggtgtgttggagctcccttcagtccaaccaaagcttgtgcggcggtggttcagctgctgattcatgcattcgactgccctgtccgtgactttccagcagcctgaatcaatcaatctatctccatgacaggatagtggtgtgcatgacgcaggagatgtattgtcactggacacgcattccttggattgaagggagctccacttatcctca	(((((.((.(((((((((((((((((((..((.((.(((.(((.((..((.((.((.(((..((((((((.(.((((.((((((.........................................)))))).)))).).))))))))..))).)).)).))..)).))).))).)).))..))))))))))))))))))))).)))))...	gagctcccttcagtccaaccaaagcttgtgcggcggtggttcagctgctgattcatgcattcgactgccctgtccgtgactttccagcagcctgaatcaatcaatctatctccatgacaggatagtggtgtgcatgacgcaggagatgtattgtcactggacacgcattccttggattgaagggagctcca	2.98
CUUUCCAGAUCUUUCAUCGCC	21	agagataaagggatgcaagcttttggaattcactaacccaactaggcagtcgctccacatcgcaccacttaagagtgaaactttccagatctttcatcgcctgcatatctt	.((((((.(((((((.(((..(((((((((((((.......................................))))))...))))))).))).)))).)))...))))))	ggatgcaagcttttggaattcactaacccaactaggcagtcgctccacatcgcaccacttaagagtgaaactttccagatctttcatcgcc	1.79
CUUUUCCACGAAGAAGCGCCC	21	ttcaaatcatcttttccacgaagaagcgccccaagcactttaagagataatggcaatccattgcaagcatccaaaaactttttaaccacttcttcaaatcctacagcaggatggggctgaccaaaggcatgcgagcaaaagagctcttgcgagtgttctgaatcgaggcctttcattgtgtaagtggatgactctacaa	........(((((((.(((((.((((.(((((((((((((((((((.................................................................................................)))))).))))))).))....).))).)))).))))).))).))))..........	cttttccacgaagaagcgccccaagcactttaagagataatggcaatccattgcaagcatccaaaaactttttaaccacttcttcaaatcctacagcaggatggggctgaccaaaggcatgcgagcaaaagagctcttgcgagtgttctgaatcgaggcctttcattgtgtaagtggat	-1.88
CUUUUGACUAGCUUAACGGACAGA	24	atcatgagtctgtcttttattgcttcttgcatcttgtttttcctttcaacatggttatgtttcttattggagttgatcaagatccaacaagacaacctatgacaatggattggcaaacttaattgacgcaccacttgcaatgtttttacatcacttaacatttgatttggattcatcttttgactagcttaacggacagactctcactta	.....((((((((((.(((..(((.....((.....................................................................................................................................................))...))).))).)))))))))).......	tgtcttttattgcttcttgcatcttgtttttcctttcaacatggttatgtttcttattggagttgatcaagatccaacaagacaacctatgacaatggattggcaaacttaattgacgcaccacttgcaatgtttttacatcacttaacatttgatttggattcatcttttgactagcttaacggacaga	-0.61
GAAACUGAUUAUAUGGAUUGCAG	23	tggaatttgtcaggtctgttgctgttagtttatagttttagtttgttattttaccagactttctgtctgaggcatttttatgtgatattcttcatgtctggaaactgattatatggattgcaggttgttggag	...(((((((..(((((((....((((((((.(((....((..((((....................................))))..))......))).))))))))...)))))))))))))).......	gtcaggtctgttgctgttagtttatagttttagtttgttattttaccagactttctgtctgaggcatttttatgtgatattcttcatgtctggaaactgattatatggattgcag	-3.12
GAAACUUGAUUGUUUGAUUGCAG	23	tgctctttttgaaacttgattgtttgattgcagaggatttccagacttcattaagtgattacttgagagctctttctatattagaacgcttggaggaacccaacagtcgtcatatttcacaactgtatccttttctgtttaattattctactgttcttataatttattcttcagatgttgtctt	........(((((....((((((..((..(((((((((..........................................................................................................))))).))))))..)))))).....)))))..........	gaaacttgattgtttgattgcagaggatttccagacttcattaagtgattacttgagagctctttctatattagaacgcttggaggaacccaacagtcgtcatatttcacaactgtatccttttctgtttaattattctactgttcttataatttattcttcag	-2.66
GAAAUGACUCUCGGCAAUGGAU	22	tggcagagtttctttgctatgatttttcctcctttgaatagtacccctaccccttcttttataggctagaaggagctagggtttttggcgaactctcggccatgcggtgctgtgtgcatcgtgggattttccattggtcgcatggacgccttgtctagcgaagtgggggttcgtcggtaacgtgaggaaatgactctcggcaatggatatctcggctc	.(((.(((.(((.(((((..((..((((((((.((((...(.((((((((................................................................................................................)))))))).).))))....).)))))))....))..))))).)))...))).))).	tctttgctatgatttttcctcctttgaatagtacccctaccccttcttttataggctagaaggagctagggtttttggcgaactctcggccatgcggtgctgtgtgcatcgtgggattttccattggtcgcatggacgccttgtctagcgaagtgggggttcgtcggtaacgtgaggaaatgactctcggcaatggat	2.63
GAAAUGUCUCUCGGCAACGGAU	22	gtaacgtgaggaaatgtctctcggcaacggatatctcggctcttgtcacgatgaagaacgtagcgaaatgcgatacttagtgtgaattgcagctaaatgtctgcattgtgcccctctgcctatggttgtatttgtcgtagattctcgttgaggcctttagtcttcttgtgctgaacttcgtggttgagtcttgttgtttg	............((((...((((((.(((((.................................................................................................................................................))))).))))))...)))).....	gaaatgtctctcggcaacggatatctcggctcttgtcacgatgaagaacgtagcgaaatgcgatacttagtgtgaattgcagctaaatgtctgcattgtgcccctctgcctatggttgtatttgtcgtagattctcgttgaggcctttagtcttcttgtgctgaacttcgtggttgagtcttgttgttt	-1.96
GAAUUCGGCCAGAUUUAUCGG	21	tccctctgccgatgactggtggagaaagcctgttcatagcccaagaggacaaaatagcggaattcggccagatttatcggtggcctgcca	.....(..((((((((((((.(((...((.((((.....((.....))....))))))....))).)))))..)))))))..).......	gatgactggtggagaaagcctgttcatagcccaagaggacaaaatagcggaattcggccagatttatcgg	-1.67
GAGAUCAAGCCCGGACAGUAGA	22	aaggtttttgtgaagtctggagtggtcaagacaggagatgtacacatcgcctctttaagtgtacactgctgaagagatcaagcccggacagtagagtattcttcc	((((...((.((..((((((..(((((....(((.((.(((((((.............))))))))).)))....)))))...))))))..)).))...))))..	tgaagtctggagtggtcaagacaggagatgtacacatcgcctctttaagtgtacactgctgaagagatcaagcccggacagtaga	-0.26
GCAGUGAGGUCUUCGGACUGGACG	24	ttgaacgaccgcagtgaggtcttcggactggacgcgcgttattcggcccccccgggggctgggtcgtcgcgcgaccgggaagatgaccgaactcggccgtttagag	........(((.(((..((((.((...((((.((((((..((((((((((....))))))))))...)))))).))))...)).))))..))))))..........	gcagtgaggtcttcggactggacgcgcgttattcggcccccccgggggctgggtcgtcgcgcgaccgggaagatgaccgaactcgg	-0.17
GCCUGCCUGACUGUGAGACUC	21	acagtcgtggggagcggttaggaaaggagaggtaaggtggacttttctttcaccttactaggtcacacctatatttctgaccctcaaagcctgcctgcctgactgtgagactcaccggtcgaa	((....(((((..(((((((((..(((((.............................................................)).))).)))))))))....)))))..))....	ggagcggttaggaaaggagaggtaaggtggacttttctttcaccttactaggtcacacctatatttctgaccctcaaagcctgcctgcctgactgtgagactc	-0.5
GCGCAGAUCAGAGGGACGACGG	22	atcttcttccttcattctaatctgatgataccctgaacggagatccaattttgtgaaatagattgctccatgtagttcatctaacaattcatcaatgaggggaatgggaaacttataaggcgcagatcagagggacgacgggaggaagagg	.((((((((((((.((((..((((((...................................................................................................)))))))))).)).))))))))))..	ttcattctaatctgatgataccctgaacggagatccaattttgtgaaatagattgctccatgtagttcatctaacaattcatcaatgaggggaatgggaaacttataaggcgcagatcagagggacgacgg	1.9
GCGCCUGUAGCUCAGUGGA	19	acagataagtgcgcctgtagctcagtggatagagtgtttgtttcctaagcagaaattcgtaggttcgacccctacctagcacgtggttgtggttctttaagcagtaatatttgcttacggctttccttatctcgtcatttgactaattgggtgttgattcaatcttttaccaatgggacactaggcgtacatacattacg	........((((((((((..((((.(((.............................................................................................................................................))).))))..)).))))))))..........	gcgcctgtagctcagtggatagagtgtttgtttcctaagcagaaattcgtaggttcgacccctacctagcacgtggttgtggttctttaagcagtaatatttgcttacggctttccttatctcgtcatttgactaattgggtgttgattcaatcttttaccaatgggacactaggcgtac	-1.73
GCGUCGUCUGAAUUGUAGUCUG	22	ctccaaatgcgaccccagctcaggcgagaacacccgctgagtttaagcatataattaagtggaggaaaagaaacttacaaggattcccctagtaatggtgagcgaaccgggaagagcccagcatgaaaatcgggtggcagcgtcgtctgaattgtagtctgtagaagcgtc	.......((((((..(((.(((((((((..((((((.....((((.((........................................................................)).))))...))))))....).)))))))).)))..))).)))........	gaccccagctcaggcgagaacacccgctgagtttaagcatataattaagtggaggaaaagaaacttacaaggattcccctagtaatggtgagcgaaccgggaagagcccagcatgaaaatcgggtggcagcgtcgtctgaattgtagtctg	-0.61
GCUAAAGAUGAUCUUAGGACUAGA	24	accataagaggaccactttggagttcatccatttgtgcaccttatcaatcatgataagacaataatgagtcatctatacatttttccaatgggtgatatagacatctgcaagggaaaattaacagaagaagaatgtcgaccttcatctaagccttttcccactgctattgatgttagcatcatgggttgggctaaagatgatcttaggactagagaaattattt	.((.(((((....((((((..(((((((((((..((((..........................................................................................................................................)))).))))).)))))))))).)).)))))))................	accataagaggaccactttggagttcatccatttgtgcaccttatcaatcatgataagacaataatgagtcatctatacatttttccaatgggtgatatagacatctgcaagggaaaattaacagaagaagaatgtcgaccttcatctaagccttttcccactgctattgatgttagcatcatgggttgggctaaagatgatcttaggactaga	-1.71
GCUAAGAUCCAGGACAAGGA	20	caatcttacagctaagatccaggacaaggaagggattcccccgattagcagcgtatgttcttcgcaggaaagcatcttgagaacggtcgtacccttgttgactacaacttatagaaggaatgtaagtatgtgtttgtgttgttttggtgtcctggccggtgttgcaat	..........((((.((((((((((((.(...........................................................................................................).))))))))).))).))))............	gctaagatccaggacaaggaagggattcccccgattagcagcgtatgttcttcgcaggaaagcatcttgagaacggtcgtacccttgttgactacaacttatagaaggaatgtaagtatgtgtttgtgttgttttggtgtcctggccg	-1.95
GCUCAAUGAUGUCGGAAUGAG	21	ctgagatgaagctcaatgatgtcggaatgagccaatgtaccttgccatgtagaaagaaacccgccaaatttaaaaatttcaaaaattgctcatcggatactgacaagttaatgggcaagagcaaatgatcatgtaaacagttgctgacatgctgattgtgtagaatgatttcatctactacttcgttgaaagtcatgaca	.....((((...(((((((.((.(..((((............................................................................................................................................))))...).)).)))))))...))))....	gctcaatgatgtcggaatgagccaatgtaccttgccatgtagaaagaaacccgccaaatttaaaaatttcaaaaattgctcatcggatactgacaagttaatgggcaagagcaaatgatcatgtaaacagttgctgacatgctgattgtgtagaatgatttcatctactacttcgttgaaagt	-0.98
GGCCUGAGAGCGUUCUGACGGA	22	aggtaggacgcgtagagagttgaaaggctgacaggtgtagaatttgggaatagatacgagggagcttgagaaagccagacgagcacgtggttggggtgggttaccacttccacccttctctcgatgaacgtcccgtctgtgacatttccagttccacacggtgaaggcctgagagcgttctgacggatccatccttt	(((..(((..(((((((.(((...(((((.((..((((.(((((.((((((.(.(((((.((......................................................................)).)).))).)))))))))))).)))).))...)))))...))).)))).)))..)))..)))..	cgtagagagttgaaaggctgacaggtgtagaatttgggaatagatacgagggagcttgagaaagccagacgagcacgtggttggggtgggttaccacttccacccttctctcgatgaacgtcccgtctgtgacatttccagttccacacggtgaaggcctgagagcgttctgacgga	2.52
GGCCUGUAGCUCAGUGGUAGAGC	23	tgagtggtcaactttcaaaagccaggggccttccttcttgcattaggacaacaccaattccatttcctgaggcaaatgtagaacagatgttgggcctgtagctcagtggtagagcatttgactgc	...........((.(((..(((.(.((((((..(.((((((.((((((................)))))).)))..........))).)..)))))).).)))...))).)).............	actttcaaaagccaggggccttccttcttgcattaggacaacaccaattccatttcctgaggcaaatgtagaacagatgttgggcctgtagctcagtggtagagc	-1.89
GGGCCUAUAGCUCAGUGGUAGAGC	24	ggtggggtttgctgctgctgttctgtgggaatttcggggtttccagcaagaattactctacaacatgatcatgctagattggaatggagataattaaagttaagtcaaaagtttaattttcaaatgggcctatagctcagtggtagagcatttgactgc	(((.((((...((((..(((..(((((((.((((.......................................................................................))))...)))))))..)))..))))...)))).)))..	gctgctgctgttctgtgggaatttcggggtttccagcaagaattactctacaacatgatcatgctagattggaatggagataattaaagttaagtcaaaagtttaattttcaaatgggcctatagctcagtggtagagc	1.85
GGGCCUGUAGCUCAGUGGUAGAGC	24	tgagtggtcaactttcaaaagccaggggccttccttcttgcattaggacaacaccaattccatttcctgaggcaaatgtagaacagatgttgggcctgtagctcagtggtagagcatttgactgc	...........((.(((..(((.(.((((((..(.((((((.((((((................)))))).)))..........))).)..)))))).).)))...))).)).............	actttcaaaagccaggggccttccttcttgcattaggacaacaccaattccatttcctgaggcaaatgtagaacagatgttgggcctgtagctcagtggtagagc	-1.89
GGGGAUGUAGCUCAAACGG	19	gcttcttttcgatgaacatctcttctggtgttataaccacatcaagcccggaaaagggataaaacaacgcccgacctcgttctaggtttttgacaagtgttagaacgggtaaaatacacttgaggttttcaaactaaaaccatggagcctttaagaaatgttaacttaataaatatcaaaactcaacaaaggggatgtagctcaaacggtagagcgctc	((((((..(((.((((((((((((.((..(((...................................................................................................................................................)))....)).)))))))))...)))..))).)))).))..	gatgaacatctcttctggtgttataaccacatcaagcccggaaaagggataaaacaacgcccgacctcgttctaggtttttgacaagtgttagaacgggtaaaatacacttgaggttttcaaactaaaaccatggagcctttaagaaatgttaacttaataaatatcaaaactcaacaaaggggatgtagctcaaacgg	1.62
GGUAGAGCGGAGGACUGUAG	20	tagctcagtgggtagagcggaggactgtagtgagagaagaattctcgattgccatccccagggcgctgatttcaatccgataagtcggaatttcctctttgttctttcaagtttttttacttatattattcttaccatggttagctctttttcttattgttgttat	........((((.(((((....((((((.((((((..............................................................................................)))))).)))))).)))))....))))..........	ggtagagcggaggactgtagtgagagaagaattctcgattgccatccccagggcgctgatttcaatccgataagtcggaatttcctctttgttctttcaagtttttttacttatattattcttaccatggttagctctttttctta	-2.04
GGUCCCGUAGCUCAGUUGGU	20	gtaatgcgaccgcaaaggtacgggcagtccatgcagtgtttctatctgcgcattagatcgatccatttgcacataggatcgagaaaacatagtgtgtcgaaattgggattggtttttagtatttctatttgatcatcaatgttgcagagaaacatttcatcggttggtcccgtagctcagttggttagagcattg	.((((((((((((..((.(((((((...(((((.(((((((((........................................................................................................))))))))).))).))...).)))))).))..).)))))...))))))	cgcaaaggtacgggcagtccatgcagtgtttctatctgcgcattagatcgatccatttgcacataggatcgagaaaacatagtgtgtcgaaattgggattggtttttagtatttctatttgatcatcaatgttgcagagaaacatttcatcggttggtcccgtagctcagttggt	2.32
GGUGGCUGUAGUUUAGUGGUGAGA	24	catacaaatctatatggctaaatgagtcatctattgcaccacttagaaacttggcatatggtggctgtagtttagtggtgagaattccacgtt	........(((.(((.(((((((.(((((((...(((................)))...)))))))...))))))).))))))..........	tatatggctaaatgagtcatctattgcaccacttagaaacttggcatatggtggctgtagtttagtggtgaga	-1.8
GGUGGGGUCUUCGACUGGGGUGA	23	ttgtggatttaccctccaaggagcctgagtgaagaggttggggtggtattattggtgcataccacggtggggtcttcgactggggtgaagtcataaca	(((((..((((((((....(((((((.(.((..........((((((((.....)))).)))).)).).))).))))....))))))))..)))))..	accctccaaggagcctgagtgaagaggttggggtggtattattggtgcataccacggtggggtcttcgactggggtga	0.15
GGUGUUGUAUUGUUGAACUGAAGA	24	aaaatatcgtggtgttgtattgttgaactgaagaagatgttgcaggcaagacaagcagtagcagctcggagatgaaggaataacggagctgtggctgtcattgctgactgccattgctgacaggaggtatcaattgtagacgatggttgctgtcacacagctgaacctatctattcctttcacaagctctaaaaattgttta	.........(((.((....((((.(((..(((..(((((................................................................................................................................))))).)))..))))))))).)))...........	ggtgttgtattgttgaactgaagaagatgttgcaggcaagacaagcagtagcagctcggagatgaaggaataacggagctgtggctgtcattgctgactgccattgctgacaggaggtatcaattgtagacgatggttgctgtcacacagctgaacctatctattcctttcacaagctctaa	-1.71
GUAACUUGGCGUCAUUGUGGAACA	24	tgctaaactcgtaacttggcgtcattgtggaacattggccaacaagcctacatctaccacaagagaagtagaggcaacgtcctctatttataccaatcaatgaccttttaattaaattttaggtcattaaaacaaccgacaaggctgactaccaattttacattgtttttacattaaatgctaaaaaaatgtcataatatgagcaaaaggagggacgtctagcc	.((((.((((.(..(((.((.((((((((...................................................................................................................................................................))))..))))))..)))..).)).)).)))).	gtaacttggcgtcattgtggaacattggccaacaagcctacatctaccacaagagaagtagaggcaacgtcctctatttataccaatcaatgaccttttaattaaattttaggtcattaaaacaaccgacaaggctgactaccaattttacattgtttttacattaaatgctaaaaaaatgtcataatatgagcaaaaggaggga	1.71
GUAAUGAUUAAUAGGGACUGUCGC	24	cgggaccggagtaatgattaatagggactgtcgcgggcattcgtatttcattgtcagaggtgaaattcttggatttatgaaagacgaaccactgcgaaagcatttgccaaggatgttttcattaatcaagaacg	..............((((((((..((((.(((...((((.................................................................))))...)))))))..))))))))......	gtaatgattaatagggactgtcgcgggcattcgtatttcattgtcagaggtgaaattcttggatttatgaaagacgaaccactgcgaaagcatttgccaaggatgttttcattaatcaagaacg	-3.29
GUCGCCUGAAUUGUAGUCUGUAGU	24	tggctccaaatgcgaccccagctcaggcgagaacacccgctgagtttaagcatataatcaagcggaggaaaagaaacttacaaggattcccctagtaacggcgagcgaaccgggaagagcccagcatgaaaatcgggtggcagcgtcgcctgaattgtagtctgtagttggtgaaact	...(.((((.((((((..(((.(((((((((..((((((.....((((.((........................................................................)).))))...))))))....).)))))))).)))..))).))).)))).).....	tgcgaccccagctcaggcgagaacacccgctgagtttaagcatataatcaagcggaggaaaagaaacttacaaggattcccctagtaacggcgagcgaaccgggaagagcccagcatgaaaatcgggtggcagcgtcgcctgaattgtagtctgtagt	0.14
GUCGGUGCAGAUCUUGGUGGUAGU	24	ggcaagccccgacgagtaggatggcgcggcggtgtgcgtcgaagggcaggtcgcgagaccgcctggagccgccgtcggtgcagatcttggtggtagtagcaaatact	.....((..(.((.(.((((((.(((((((((((.((.((...((((.((((....)))))))).))))))))))).))))..)))))).).)).)..)).......	gacgagtaggatggcgcggcggtgtgcgtcgaagggcaggtcgcgagaccgcctggagccgccgtcggtgcagatcttggtggtagt	-1.07
GUGAAAUGACUUGAGAGGCGUAGA	24	gtccgactttgtgaaatgacttgagaggcgtagaataagtgggagccgttttcggcgcaagtgaaataccactacttttaacgttattttacttattccgtggg	..........(((((((((((((((((...............................................))))))).))))))))))............	gtgaaatgacttgagaggcgtagaataagtgggagccgttttcggcgcaagtgaaataccactacttttaacgttattttactt	-1.53
GUGCUUGAAAUUGUCGGGAGGG	22	cgtgccttgcgttgcgttggggcacccaacttgcggacgtgccttatgttgcgtttggacacccaacttgcggacgcaccttgcgttgtgttgggtaaattccgtccaatgctaaatacgggcgagagatcgatagcgaacaagtaccgcgagggaaagatgaaaaggactttgaaaagagagttaaagagtgcttgaaattgtcgggagggaagcggcctt	(((.((((.((.....((.((((((.(.................................................................................................................................................................).)))))).)).....)).))))...))).....	cttgcgttgcgttggggcacccaacttgcggacgtgccttatgttgcgtttggacacccaacttgcggacgcaccttgcgttgtgttgggtaaattccgtccaatgctaaatacgggcgagagatcgatagcgaacaagtaccgcgagggaaagatgaaaaggactttgaaaagagagttaaagagtgcttgaaattgtcgggaggg	0.23
GUGGACGUGCCGGAGUGG	18	cattgaaagcattccgatcttgtccactctcaactctatggtatattgtatactgatacacggaattgaattgtgggaatttacgttctttaacttttaacagaaatttagattggaattaccttttaacagaaatttagattagaattaaagccacagcaacaatgcaaatgcacgatatttcacaaggtggacgtgccggagtggttatcgggca	..((((((.(((((((....(((((((..................................................................................................................................................................)))))))...))))))).)).))))...	attccgatcttgtccactctcaactctatggtatattgtatactgatacacggaattgaattgtgggaatttacgttctttaacttttaacagaaatttagattggaattaccttttaacagaaatttagattagaattaaagccacagcaacaatgcaaatgcacgatatttcacaaggtggacgtgccggagtgg	1.72
GUGGCUGAUGAACGCUGAAAGGC	23	gtacaattaatatgtagcgtatttttagtcatcttcataacttctttacatttatgaatgttgtttattttttcacatttacctaatcatattaaaaaataattgaattttcactgtacctaattttaaagtctaacctactttgaggctgtgttagttactagcacagccacataatattatgtggctgatgaacgctgaaaggcataataaatc	((............((((((.((.(((((((....(((((...........................................................................................................................................)))))))))))).))))))))....))..........	tatgtagcgtatttttagtcatcttcataacttctttacatttatgaatgttgtttattttttcacatttacctaatcatattaaaaaataattgaattttcactgtacctaattttaaagtctaacctactttgaggctgtgttagttactagcacagccacataatattatgtggctgatgaacgctgaaaggc	-2.25
GUGGCUGAUGAACGCUGAAAGGCA	24	ccataattatgtggctgatgaacgctgaaaggcataacaaatctacaaaccctaaaataaatcataattagggttttgtgtgcattcggcattcccacagttcgctagcc	............(((((.(((((((((((..(((((.((((.......(((((((............)))))))))))))))).)))))).........))))).)))))	gtggctgatgaacgctgaaaggcataacaaatctacaaaccctaaaataaatcataattagggttttgtgtgcattcggcattcccacagttcgctagcc	-3.8
GUGGCUGUAGUUUAGUGG	18	aatctatatggctaaatgagtcatctattgcaccacttagaaacttggcatatggtggctgtagtttagtggtgagaattcc	..(((.(((.(((((((.(((((((...(((................)))...)))))))...))))))).)))))).....	gctaaatgagtcatctattgcaccacttagaaacttggcatatggtggctgtagtttagtgg	1.25
GUGGCUGUAGUUUAGUGGUGAGAA	24	gcctggaagacgatttgctaaattgtgcgcgctttatgggtgcatgtccgagggagaacatgcgcagtcctctttagcaattgaacttttatgaacagatttaacacagttctacatttggatttgtgtagatatattaaaattcttttatattacatgagtggctgtagtttagtggtgagaattccacgttg	(..(((((..(...(..(((((((..((.(((((.(((.....................................................................................................................))))))))))...)))))))..)...)..))))))....	cgatttgctaaattgtgcgcgctttatgggtgcatgtccgagggagaacatgcgcagtcctctttagcaattgaacttttatgaacagatttaacacagttctacatttggatttgtgtagatatattaaaattcttttatattacatgagtggctgtagtttagtggtgagaa	1.71
GUGUCGCCUGAAUUGUAGUCUG	22	tccaacatgcgaccccaactcaggcgagaacacccactgagtttaagcatataattaagtggaggaaaataaacttacaaggattcccctagtaacgacgagcgaactgggaagattccagcataaaaatcgggtggcagtgtcgcctgaattgtagtctgtagaagcatc	(.(.(((...(((..(((.((((((((.(.(((((......((((.((........................................................................)).))))....)))))....).)))))))).)))..)))))).).).....	gaccccaactcaggcgagaacacccactgagtttaagcatataattaagtggaggaaaataaacttacaaggattcccctagtaacgacgagcgaactgggaagattccagcataaaaatcgggtggcagtgtcgcctgaattgtagtctg	-0.06
GUUCGUUUCACGUCGGGUUCACCA	24	ccacttgcatgttcgtttcacgtcgggttcaccaaatattgcgatgaaatctccatagaaactgcgtccaaaaccaccttgtcgtccccgacaatccgggaaacctctgaatctgtccagtaccatacgaattttctctcccggaaatcaagcaggcctatgaatctatcatctcagagtggatacagcgtggcagagagaagtaagcggttt	.......(...(((...((((((.(..(((((......(((.(((((......(((((...((((......................................................................................))))..)))))......))))).))).)))))..).))))))....)))..)..........	gttcgtttcacgtcgggttcaccaaatattgcgatgaaatctccatagaaactgcgtccaaaaccaccttgtcgtccccgacaatccgggaaacctctgaatctgtccagtaccatacgaattttctctcccggaaatcaagcaggcctatgaatctatcatctcagagtggatacagcgtggcagagagaag	-2.61
GUUGAGUUGUUGGAUGUAUAGAAU	24	ttaaagggattcacagtattacggcgaatctcgatctatgaaagacaaatgctctggcggccggagttgcaagctatgagcttgacaattcctcctagatggacattactaagaccgtctaagagattttgcacccatcccaaagtatttgaggttgagttgttggatgtatagaattcagtacatc	......((((((...((((..((((((..((((((((........((((((((.(((.((.............................................................................))))).))))))))))))))))))))))...)))).))))))........	tcacagtattacggcgaatctcgatctatgaaagacaaatgctctggcggccggagttgcaagctatgagcttgacaattcctcctagatggacattactaagaccgtctaagagattttgcacccatcccaaagtatttgaggttgagttgttggatgtatagaat	-0.66
GUUUCGAUCAUGACAGGACUCG	22	accctcggtcgattttgacagggagcggtgaagcagacaggcaaagtacaacaattgactgtcgagtttcgatcatgacaggactcgaggaagaagc	............(((((.((..((....((((((.(((((.(((..........))).)))))..)))))).)).)).)))))..............	gattttgacagggagcggtgaagcagacaggcaaagtacaacaattgactgtcgagtttcgatcatgacaggactcg	-3.06
GUUUCUGAUGUUGUCGUGUUGCAG	24	aaatatagtatcaattatagcaaagttgcagaaatgagaattttctttttccgtttcaaagtgcaagaaaaataactaaatgggaagcaaaatatattatttcttttgcagtttctgatgttgtcgtgttgcagctagagggtt	.....((((..((((.((((((.((..((.................................................................................))..))..))))))...))))..)))).......	tcaattatagcaaagttgcagaaatgagaattttctttttccgtttcaaagtgcaagaaaaataactaaatgggaagcaaaatatattatttcttttgcagtttctgatgttgtcgtgttgcag	-1.95
GUUUGGUGGUUGUUGGUAGGUAGA	24	gtatttatagagcctttggaagactctagagcatcgagagcattctcgtaggaaatatatggaaccatcggtggatgtcggtggagctctctcgaagtttggtggttgttggtaggtagaaattaatacc	(((((......((((.(.((.((((...((((.(((((((................................................))))))).))))...)))).)).).)))).......))))).	agcctttggaagactctagagcatcgagagcattctcgtaggaaatatatggaaccatcggtggatgtcggtggagctctctcgaagtttggtggttgttggtaggtaga	0.42
UAAAAGUCGUCGGACGCAGGGACC	24	ggttcaaccctaaaagtcgtcggacgcagggacccgcggggcataagggcgaatttttggtttttttttgtcatttctaattttttgcttgtggagaaggaaggagaagggtttgaggcttttatttatggagc	.((((.....((((((((.((((((.(.................................................................................).))))))))))))))......))))	taaaagtcgtcggacgcagggacccgcggggcataagggcgaatttttggtttttttttgtcatttctaattttttgcttgtggagaaggaaggagaagggtttgaggcttttatt	-2.34
UAAACAAUGCCCACCCUUCAUC	22	aaaaatgtccggaagggtaagcgttgtttggcagaagagttttctctgttgcagaatatggaggatttgccaaaaatatcgtcatcaaatgaaaaggctacagtagctttattgcaatttgtttggcaatagcctccatgttctttgaatgtaaaaactcttctcttaaacaatgcccacccttcatctctggacata	....((((((((((((((..(((((((((((.(((((((((((..(..(((.((((((((((((..((((((((...............................................))))))))...)))))))))))).)))..)..))))))))))).)))))))))))..))))).....))))))))).	ggaagggtaagcgttgtttggcagaagagttttctctgttgcagaatatggaggatttgccaaaaatatcgtcatcaaatgaaaaggctacagtagctttattgcaatttgtttggcaatagcctccatgttctttgaatgtaaaaactcttctcttaaacaatgcccacccttcatc	2.79
UAAACCAGAAAGUUAGUACAA	21	tataaactttgccacagctttggttagaaatgcattggcagcgaatccacttcctttactgtccaccaggtactctctaattgtccttctggctgccagagaactagagaagccatccaatctaaaccagaaagttagtacaaggtttattaa	.((((((((((..(((((((((((((((............................................................................................))).)))))..))))).)).))))))))))...	gccacagctttggttagaaatgcattggcagcgaatccacttcctttactgtccaccaggtactctctaattgtccttctggctgccagagaactagagaagccatccaatctaaaccagaaagttagtacaa	2.05
UAAACCAUGGUGGCUCGGACG	21	caggtatcagtaaaccatggtggctcggacgagaagagcacatttgttttcgtttgcagagattgcgattgtttctggagaagctgg	.......(((.((((.((.(..((((.((((((((.((.....)).))))))))....))).)..).)).)))))))..........	taaaccatggtggctcggacgagaagagcacatttgttttcgtttgcagagattgcgattgtttctg	-2.14
UAAACGUGAUCAGAUCGAAGC	21	gcaggtggtcacttatagcaggaagactaccaggtcgaacagataatgagataaaaaactactggaatactcatttgaggaagaaaattggagccctctataaacgtgatcagatcgaagctaaaatgact	((.(((((((((((((((.(((..(.((.((((.((........((((((...................)))))).......))...))))))))))))))))..)))))))..))...))..........	gcaggtggtcacttatagcaggaagactaccaggtcgaacagataatgagataaaaaactactggaatactcatttgaggaagaaaattggagccctctataaacgtgatcagatcgaagc	-6.05
UAAAUGGCUCGUCAGACUCUG	21	gtgaacgatcgagttctatgtaccatttcgcggcactcccgataagagtgcgttgaaacaatcgcaactggactgagtcatctttcaatgaattagatgaacaccataagtgaaaagtggtcacgtgatcacccggatcttcgttgggtttagctttgaactttgggatgtccgaaggcaactaaatggctcgtcagactctggttgatgaag	((.(((.(..(((((..(((..((((((.(.......................................................................................................................................................).))))))..)))..)))))).))).))....	gagttctatgtaccatttcgcggcactcccgataagagtgcgttgaaacaatcgcaactggactgagtcatctttcaatgaattagatgaacaccataagtgaaaagtggtcacgtgatcacccggatcttcgttgggtttagctttgaactttgggatgtccgaaggcaactaaatggctcgtcagactctg	1.57
UAAAUUGCCAGAAGAAUUCGG	21	cctctcttgctaaattgccagaagaattcggtaatatgaagtcgttgagggccttggtgttacatggcaagtcaatgaagtcattaccaaagtctcttggtaaattgacg	........(.(((.((((((..(((.((.((((..((((..(((((((..(((.((......)).)))...)))))))..)))))))).)).)))..)))))).))).).	taaattgccagaagaattcggtaatatgaagtcgttgagggccttggtgttacatggcaagtcaatgaagtcattaccaaagtctcttggtaaattgac	-2.9
UAACAGAUCAGAGAAUGGAAC	21	tgcacactcctaacagatcagagaatggaacgccagtcaccacaagcatggcctcaagatgttgtagacgtaccagcctctggttttgtattgtcagtgattagcttcgatatgggtcgtacaccctcaccaaggctgtaggggaaaatacctttgatctcagcattccaccattccttggtctgcacccagtgttcaat	.............((((((((.((((((..............................................................................................................................................)))))).))))))))...............	taacagatcagagaatggaacgccagtcaccacaagcatggcctcaagatgttgtagacgtaccagcctctggttttgtattgtcagtgattagcttcgatatgggtcgtacaccctcaccaaggctgtaggggaaaatacctttgatctcagcattccaccattccttggtctgcaccc	-1.52
UAACCAUCUGAUCAGUCUGUAGCU	24	atccaggtagttgtagatgataatggggttttactgttctcgggttcgaggaaaatatggcaatgttgccattatttctaaccatctgatcagtctgtagcttgcaaagaga	.........((((((((((((.((((.......................................................))))...)))).))))))))...........	ttgtagatgataatggggttttactgttctcgggttcgaggaaaatatggcaatgttgccattatttctaaccatctgatcagtctgtagct	-3.7
UAACUAAUGCAUUCAACUGUCCA	23	ctactcattgtgcagttgtgatattttctgttaatgattgagctgaacagctttgtatgttgaattatgcaggcaaattcaagacaactttaaccacatatgggaatcagatgagatggctccagaatccagatgtgcgtccagatttgaaagtagaattctacgtacatgttaactaatgcattcaactgtccaatatctgaag	......((((..((((((((.((((....((((((.......................................................................................................................................)))))).))))))..))))))..))))........	tgcagttgtgatattttctgttaatgattgagctgaacagctttgtatgttgaattatgcaggcaaattcaagacaactttaaccacatatgggaatcagatgagatggctccagaatccagatgtgcgtccagatttgaaagtagaattctacgtacatgttaactaatgcattcaactgtcca	-1.88
UAACUAGUUCUAGAUUUGUAG	21	acataacatttaactagttctagatttgtaggttgcggcacagtgcggtggtttgccacttgccctcaaggtgattggaagttgtttgcgtggtcagccccgcccagtttgggagagtgcaaaggatgacctttccagagcagaatatagcaacccctatcacacagatgcactccttgatcgcttggaaatgagtataaatacccttgat	........(((((((..(((((((((...(((.((((.(...............................................................................................................................).))))..))).))))...)))))...))).))))..........	taactagttctagatttgtaggttgcggcacagtgcggtggtttgccacttgccctcaaggtgattggaagttgtttgcgtggtcagccccgcccagtttgggagagtgcaaaggatgacctttccagagcagaatatagcaacccctatcacacagatgcactccttgatcgcttggaaatgagtataaa	-1.76
UAACUUCGUCGGAUAUUCACCAUU	24	cttccctctctggtgcaatactttttgaagttacactagcattctatttcttttaataatttgttctattatggcctttttttttacttgtttcgcaggtgcttcttccaacattgattgtgaggatcaaattgccaagcttgaagtgatcctggattcgaagttaatttgaaaaaaccactctaacttcgtcggatattcaccattttaaagattt	(((.......(((((.((((((...((((((((......................................................................................................................................................))))))))..)).))))))))).....)))....	tggtgcaatactttttgaagttacactagcattctatttcttttaataatttgttctattatggcctttttttttacttgtttcgcaggtgcttcttccaacattgattgtgaggatcaaattgccaagcttgaagtgatcctggattcgaagttaatttgaaaaaaccactctaacttcgtcggatattcaccatt	-0.79
UAAGAUCCAGGAUUUGAAGGC	21	ctgtgcgggacttattaggatccaggatttgaaggcttaccagatttgtaagagatgcgcagacctcctcactcttcagcaatggcagggggacttattaagatccaggatttgaaggcttaccagatt	(((.(..((.(((....((((((.((((((.(((...........................................................)))....)))))).)))))).))).))..))))...	cttattaggatccaggatttgaaggcttaccagatttgtaagagatgcgcagacctcctcactcttcagcaatggcagggggacttattaagatccaggatttgaaggc	14.56
UAAGCAGCCCUUCUCCGAUCCA	22	tataaatttcgattgcagtagggttgtttagcagtgaacaaacaacccatttaatggacgggcctgatcgctgcccatattgacatgtccattctatttgttgtgttttactattaagcagcccttctccgatccacctttatacc	((((((....(((((.((.((((((((((((.((((((...(((((..((..(((((((((((.........))))..........)))))))..))..)))))..)))))).)))))))))))).)).)))))....))))))..	gattgcagtagggttgtttagcagtgaacaaacaacccatttaatggacgggcctgatcgctgcccatattgacatgtccattctatttgttgtgttttactattaagcagcccttctccgatcca	32.48
UAAGCAGGUCGUCAACGUAGC	21	ggagttgagaaacgcatggaaaacctgttggccaaactcactcgggctccttggagggtatacccacgattatgtgtgggagcttgcaccagggtgtaagtccgttaagcaggtcgtcaacgtagcttttccacca	((((..(((..(((....((..((((((((((.......................................................................))).)))))))..))..)))..)))))))....	aacgcatggaaaacctgttggccaaactcactcgggctccttggagggtatacccacgattatgtgtgggagcttgcaccagggtgtaagtccgttaagcaggtcgtcaacgtagc	1.52
UAAGCCUGCCUGACUGUGAGACUC	24	ttaaaaatgggtgctcatggtcttaggatagagtgataggggggtatcaagagcctctaaaagagtaacggaggcatgcgaaggtaagcgctttctataagcaagtgtaatggtctaagcctgcctgactgtgagactcactagttgaa	((((...(((((.(((((((((.((((.((((.................................................................................))))..))))...))))))))))))))....)))).	gtgctcatggtcttaggatagagtgataggggggtatcaagagcctctaaaagagtaacggaggcatgcgaaggtaagcgctttctataagcaagtgtaatggtctaagcctgcctgactgtgagactc	1.42
UAAGUUGACAGUAGUUGGAUG	21	cttgaaggaattgaatctcttcaattgcaatgaattgaaatggctgcccaagtccgtttcactgttgtctcagttgactaagttgacagtagttggatgtcctttgcgg	...(((((((((.(((..((((((((......................................................)))))).))..))).))).))))))....	ttgaatctcttcaattgcaatgaattgaaatggctgcccaagtccgtttcactgttgtctcagttgactaagttgacagtagttggatg	-0.88
UAAUGGAUUUUCGGAUAAGAG	21	cttggttgctctgtctgttcttctgtttttccagctctgtgcaccatccccattctctgcacagatactcttctgttcaaattagctgctgccctctgatcggagagatctagaaccctcaaagaggtgaggttgatcagaaagctttcgggaacattacaagataatggattttcggataagagtaaactcaca	.....((((((((((((....((((((..((...................................................................................................................................)).))))))....))))).))))))).......	ctgtctgttcttctgtttttccagctctgtgcaccatccccattctctgcacagatactcttctgttcaaattagctgctgccctctgatcggagagatctagaaccctcaaagaggtgaggttgatcagaaagctttcgggaacattacaagataatggattttcggataagag	-0.42
UACAAAACAGCCGAGCUACGA	21	cattacaattagggttacaggtgttttgaaggagccgagccatatcctcgctctggttttgggcatccggattttggatcaccaaactcccccattttcggcttttaatcttcgttctggttttaggcattcgaatttcggactccaattctctcattttcggctcctacaaaacagccgagctacgatgccgcattt	.......(((..((((...(((((((((.(((((((((.........................................................................................................................))))))))).))))))).)).))))..))).........	agggttacaggtgttttgaaggagccgagccatatcctcgctctggttttgggcatccggattttggatcaccaaactcccccattttcggcttttaatcttcgttctggttttaggcattcgaatttcggactccaattctctcattttcggctcctacaaaacagccgagctacga	-1.34
UACAGAUUAGAAACAUUGUGG	21	tcagtacgccatcaaaattttgacgaaacaggattccgatgaagaatttaagggttcttcaggtgtccgggtacagattagaaacattgtgggaactggaat	.((((.(.(((.(((..(((((((...((.((((.((..(((((((((....))))))))))).))))..))...).))))))...))))))).))))....	atcaaaattttgacgaaacaggattccgatgaagaatttaagggttcttcaggtgtccgggtacagattagaaacattgtgg	1.44
UACCACUGAAAUUAUUGUUCG	21	gtttttgtattttatattttattggcatgtacctataggtagccaagaacacaacttggggctttgaaggacactggacttggaccagaaagaaatggatgctttgttctgcagatgatgatgcttgtgcgttttgtgagcgaataatgtgttctcccttcaatgattgatcctcttcctgatggtattctaccactgaaattattgttcgaaatgacacc	(((((((.((..((.((((((.(((...(((((..((((.((....................................................................................................................................)).))))..)))))....))).))))))))..)).))))..)))...	tattttatattttattggcatgtacctataggtagccaagaacacaacttggggctttgaaggacactggacttggaccagaaagaaatggatgctttgttctgcagatgatgatgcttgtgcgttttgtgagcgaataatgtgttctcccttcaatgattgatcctcttcctgatggtattctaccactgaaattattgttcg	1.37
UACGGUAUCAGGAUUUGUAGA	21	tcatgccacatacggtatcaggatttgtagatttggtagatgggtttataaaggtttgtgcagaacagctattatcattgaaagtgattggagcgcttctctgagaagagcagttggatcgactttaggagacataattcaagagatacaagacagacttaaaatcagttatgagcctctaagtaaagaggatcaatcaatattctggatattgcttgtct	.......(((..(((((((((((((((..........................................................................................................................................................................))).))))).)))))))..)))..	tacggtatcaggatttgtagatttggtagatgggtttataaaggtttgtgcagaacagctattatcattgaaagtgattggagcgcttctctgagaagagcagttggatcgactttaggagacataattcaagagatacaagacagacttaaaatcagttatgagcctctaagtaaagaggatcaatcaatattctggatattgcttg	-1.16
UAGAAGAUCGUUGUGUAAACUGUG	24	ttcgccgaggcaatgcaagaacttcacgcagaggtgaaacaacggctgcagaagacgaatcaagaatataagtgcagagccgatcagaggaagagacagcttcagtttgaagttggagacatggttctggcacatttgaggaaagaaaggttcccaaggggaacatacaacaagctcaagaggaagtagaagatcgttgtgtaaactgtgtcttttttac	......((.(((((((((((.((((...................................................................................................................................................................)))).)).))))))....))).))........	caatgcaagaacttcacgcagaggtgaaacaacggctgcagaagacgaatcaagaatataagtgcagagccgatcagaggaagagacagcttcagtttgaagttggagacatggttctggcacatttgaggaaagaaaggttcccaaggggaacatacaacaagctcaagaggaagtagaagatcgttgtgtaaactgtg	-1.66
UAGACGGAUCUGUGAAGCUGA	21	aagctcgactagttaatcaccaattgaatacgcgaacatttccttaacgttatgcgcgcgagttcacatgtccaggctggcgcaggcgacaaagcttagatccctaactgtttctgggtgttgcgagttagaagagctgccaagtatggaagcattggcatctttggaggagttgcgggtagacggatctgtgaagctgaagagcatacg	..((((...(((((..((((..(((...(((.(((((.(((((..........................................................................................................................))))).))).)).)))....)))..)))))))))..)))).....	agttaatcaccaattgaatacgcgaacatttccttaacgttatgcgcgcgagttcacatgtccaggctggcgcaggcgacaaagcttagatccctaactgtttctgggtgttgcgagttagaagagctgccaagtatggaagcattggcatctttggaggagttgcgggtagacggatctgtgaagctga	0.04
UAGACUGUAGAAGCACAAUGAAAC	24	taaaaggtacaacattgtgagggctatagaggaagtaggtgtaatgaaattgataaattgtagatcaaatgtaatgaaacataagaactaacaaggaaatcaatggagtgaagtttttattgtgtaggatctagactgtagaagcacaatgaaactatctaacca	(...(((((...(((((((....((((((.(((.....(..(((((((((((((...((((((.((..((((......))))..)).)).))))....))))))...........)))))))..)....)))...))))))...)))))))....))))))....	aacattgtgagggctatagaggaagtaggtgtaatgaaattgataaattgtagatcaaatgtaatgaaacataagaactaacaaggaaatcaatggagtgaagtttttattgtgtaggatctagactgtagaagcacaatgaaac	1.44
UAGAGAAGAUCGUUGAACGUG	21	gggcatatgttagagaagatcgttgaacgtgtggtgaaattgagtaaaaaaggagagttgcctgtggccagatatcccactggtttaaatgataaagtcacagattttga	...((...(((.(.((..((((((((((..((((.((.(((..((.....(((.......)))...))..))).))))))..)))).))))))....)).).)))..)).	tagagaagatcgttgaacgtgtggtgaaattgagtaaaaaaggagagttgcctgtggccagatatcccactggtttaaatgataaagtcacagat	-8.46
UAGAGGCAGACUGAGAAGGCC	21	gcaggagagctagaggcagactgagaaggccatcaacatgatcataataatggatcgtctccgctgctttatgaataacgccgacgaataaaactggtgcccacacacagcagcaatattttcatcagattgatcaccttctcagtctgcctcttgtcctcctcagc	.........(.((((((((((((((((((..(((((..((((...((((...................................................................))))...))))..)))))..)))))))))))))))))).)...........	tagaggcagactgagaaggccatcaacatgatcataataatggatcgtctccgctgctttatgaataacgccgacgaataaaactggtgcccacacacagcagcaatattttcatcagattgatcaccttctcagtctgcctcttgt	-1.49
UAGAUCAUAUUCGGCAGAUGG	21	caaggtatagagatgctcagaaagtatctatcatcttctaaagctctcatcgttttagatgatgtagatcatattcggcagatggatgcattact	....((((..(..((((..(((.(((((((.((((.((((((((.......)))))))).))))))))).)).)))))))..)..))))......	agatgctcagaaagtatctatcatcttctaaagctctcatcgttttagatgatgtagatcatattcggcagatgg	-3.32
UAGAUUGUAUCGCUGGUCAUG	21	acgtgggcgtgcatagaaggacctactcttcttcattcattaatttccacccacctcggcgtgtatggaagaggagcattgaatactttccatcgatgtgaggttggatggagcgctgggctggagtggagctctggacagggaaactagcttggccatggacacagagtagattgtatcgctggtcatggatgcagagt	.(((((.((.(((((.((....(((((((..(((((.........................................................................................................................)))))...))))))).)).))).)))).)))))..........	tgggcgtgcatagaaggacctactcttcttcattcattaatttccacccacctcggcgtgtatggaagaggagcattgaatactttccatcgatgtgaggttggatggagcgctgggctggagtggagctctggacagggaaactagcttggccatggacacagagtagattgtatcgctggtcatg	-1.58
UAGAUUUUGGAGAGCUCUUGA	21	atttggaaattagattttggagagctcttgaggaaagagtctagggttttggaaacccttcatctatctttggtttcggtgttgaaactatacaccctagtcagatctgatgaagaagtcacttcaggtttcttcattgcacttcactggattgagttcccttaatcgacatttaatctct	............((((..((.((((((((.((..(((........................................................................................................)))..)).))..))))))))..))))..............	tagattttggagagctcttgaggaaagagtctagggttttggaaacccttcatctatctttggtttcggtgttgaaactatacaccctagtcagatctgatgaagaagtcacttcaggtttcttcattgcacttcactggattgagttcccttaatcgaca	-1.77
UAGCUGCAUCCUCCAUAACUU	21	gctagcataggttaggatatgataggataggctaggataatttaccagctgaagcaagctacagtatttgctgattccgattttgtggagatacatgataccgcatcgttgatatacttagctgcatcctccataactttagatggttc	((((....(((((((((.......((((.(((((((................................................................................)))))))..))))))).))))))....))))..	gttaggatatgataggataggctaggataatttaccagctgaagcaagctacagtatttgctgattccgattttgtggagatacatgataccgcatcgttgatatacttagctgcatcctccataactt	-0.14
UAGGGGCUGCUAGAGGACUGA	21	aaaatagcaataggggctgctagaggactgagatatctgcatgaagagtgtagagtgggttgtattgttcatcgtgatatgcgtcctaataatattcttttgactcatgattttgaaccaatggtgagcttttattctttggatcttgaatatgactctagattaaactaccgaggaaaaattgtttcttgatttttgagctatagttattattgcctggc	......(((((((..((((((.(((((..((((.....(((.............................................................................................................................................))).))))..))))).)))...)))..))))))).....	taggggctgctagaggactgagatatctgcatgaagagtgtagagtgggttgtattgttcatcgtgatatgcgtcctaataatattcttttgactcatgattttgaaccaatggtgagcttttattctttggatcttgaatatgactctagattaaactaccgaggaaaaattgtttcttgatttttgagctatagttattatt	-1.46
UAGGGUUGUAGGAAUUGUGGG	21	ctggatattattcagtgacgaggggcagctgctggttgatgtcgtggagcgagtgctggaaaaaattcccaaaacaccattggatgtctccaaatatccgactggattggatgacaaagtaacagattttgaagattttgaaggagtcttattgcaggagcacgaaaatgggaaggctagggttgtaggaattgtgggatgtggcggg	(((.(((((...((((..(.....((((((.((((((..(.((((....((.((.(((.((((.((((((((((.............................................................)))))..))))).)).)).)))..)).))...)))).).)))))))))))).)..))))...)))))..))).	ttcagtgacgaggggcagctgctggttgatgtcgtggagcgagtgctggaaaaaattcccaaaacaccattggatgtctccaaatatccgactggattggatgacaaagtaacagattttgaagattttgaaggagtcttattgcaggagcacgaaaatgggaaggctagggttgtaggaattgtggg	1.95
UAGUGGUUAGCACUCUGGACU	21	ctgttcaaagttgggagctcactattgtggacctgtggattgttgcattcatgtattggttctatggtgtagtggttagcactctggactttgaatccag	..((((((((((.((((((.(((((..((.(((...(((((..((((....))))..)))))...))).))))))).)))..))).))))))))))....	ttgggagctcactattgtggacctgtggattgttgcattcatgtattggttctatggtgtagtggttagcactctggact	2.14
UAGUGGUUAGCACUCUGGACUUUG	24	ttctatgatgtagtggttagcactctggactttgaatgcagcgaccttggttcgaattccggtaagacccttttacttgcttactttactgaacgtagatacacgtcaaagtttgaggttagcccatatttcca	......(((((.(.(((((((.(((.(((((((((......................................................................)))))))))))))))))))))))))....	tagtggttagcactctggactttgaatgcagcgaccttggttcgaattccggtaagacccttttacttgcttactttactgaacgtagatacacgtcaaagtttgaggttagcccata	-2.61
UAUACCAGAUUGUCGGAGCAGAGC	24	tattggctcgtataccagattgtcggagcagagcgaatcatcagatacaggcatctaattttttttaattactttcccggaattataggagattggcgttctgtattaagagttgtttgaaccatctattgtat	.........(((((..((((.((..((((((..(.........((((((((...((((((((((.(((((.((.....))))))).))))))))))...))))))))..)..))))))..)).))))..)))))	tataccagattgtcggagcagagcgaatcatcagatacaggcatctaattttttttaattactttcccggaattataggagattggcgttctgtattaagagttgtttgaaccatctattgtat	-4.96
UAUAGGAAUUGUGGGACUUGG	21	actctagaaaaagttccaagaaaactccatgtctctaaatatccaatcgctttggaccagaaagtagaagattttgaaaggaaaatgtgtttgcaacagcaaagcgggcagactaaagttataggaattgtgggacttggcggggttgga	..........((((((((....((.(((...............................................................................................))).)).))))))))............	aagttccaagaaaactccatgtctctaaatatccaatcgctttggaccagaaagtagaagattttgaaaggaaaatgtgtttgcaacagcaaagcgggcagactaaagttataggaattgtgggacttgg	-2.52
UAUCGGAAUCUGUUACUGUUUC	22	acgcctcagacgcagcagcagattctgatagaagactcaggcaacgcatatgtcgttggtgggttgaatgctttttgcaaagccaccaataacaagccgcctggtgttttgtatcggaatctgttactgtttcctaggcgtca	((((((..((.((((.((((((((((((((.(((((((((((...((...(((..(((((((.((...(((.....))))).)))))))..))).)).)))))).))))).)))))))))))))).)))).))..))))))..	cgcagcagcagattctgatagaagactcaggcaacgcatatgtcgttggtgggttgaatgctttttgcaaagccaccaataacaagccgcctggtgttttgtatcggaatctgttactgtttc	2.67
UAUGAGGCGUUGGAUAUAGAA	21	cgcaattagttatgaggcgttggatatagaagatcaacaaatatttttagatatagcatgctttttcatatttatacacactataactatctttcgg	........((((((..(.(((((((((..((((.((....(((((....)))))....)).))))..))))))).)).)..))))))..........	tatgaggcgttggatatagaagatcaacaaatatttttagatatagcatgctttttcatatttatacacactataac	-6.5
UAUGAUCAGUAGGAGAAAUGG	21	gaattcaagatatgatcagtaggagaaatggaattcctacacacacattttcgatgacactttgcaatgtttagcaaaatttaaggacaaggttcgtgaatttcgacatatttctgacagggaaactgacagaaaattatgaagagaatggttgcaaaggcaaagggaccatcaagttactattgatgttaattggtattct	...........((.((((((((.....((((..(((((.............................................................................................................................))))))))).......)))))))))).............	tatgatcagtaggagaaatggaattcctacacacacattttcgatgacactttgcaatgtttagcaaaatttaaggacaaggttcgtgaatttcgacatatttctgacagggaaactgacagaaaattatgaagagaatggttgcaaaggcaaagggaccatcaagttactattgatgttaa	-1.95
UAUGGAACGGAUCAGGCUGGA	21	gcaataagcatatggaacggatcaggctggaaaggaagacgggggtttcaaaatctacaggacagatgtcttgtggaagtgaacagtatgaatctgatacatatgcatgagcacc	........((((((...(((((((.((((......................................................)))).)).)))))...))))))..........	tatggaacggatcaggctggaaaggaagacgggggtttcaaaatctacaggacagatgtcttgtggaagtgaacagtatgaatctgatacatatg	-1.59
UAUGGAAUGGAUCAGGCUGGG	21	gccataacagtatggaatggatcaggctgggaaggattgttgtggtttaaaagtttagaagacaaatcccttgtagaagtggacgataaaaatgtgatacatatgcatgatcacctccgtgatttgggaag	.(((......((((((...(((((.((((....(.(((.((((.(((((....((((.(((........))).))))..))))).)))).))).)....))...)).)))))...))))))...)))....	tatggaatggatcaggctgggaaggattgttgtggtttaaaagtttagaagacaaatcccttgtagaagtggacgataaaaatgtgatacatatgcatgatcacctccgtgat	-2.25
UAUUCUAGAUUUGACGGGCUGGA	23	acgactcatccgctgctttttcaacatcagtcggttcggacctccacttagtttcacccaagcttcatcctggtcatggatagatcacccaggttcgggtccataagcagtgacaattgccccacctcacaaatcatttggatttcagacttgaagctggctgtgagaatgtattctagatttgacgggctggatgtgacgact	.((.(.((((((..((((..((((.(((......................................................................................................................................................))))))).)))))))))).).))...	cgctgctttttcaacatcagtcggttcggacctccacttagtttcacccaagcttcatcctggtcatggatagatcacccaggttcgggtccataagcagtgacaattgccccacctcacaaatcatttggatttcagacttgaagctggctgtgagaatgtattctagatttgacgggctgga	1.39
UAUUGAUCAGCUGGAUGUAUU	21	tgtagtcttgtattgatcagctggatgtatttggatttggttatagccagagaaaccatccatgaaggataaatcctcatggcctacgcagtcgtcgataatttgatcgatgaaaggcattgga	........(.((((((((((.(.((((.................................................................)))).)....)))))))))).)..........	tattgatcagctggatgtatttggatttggttatagccagagaaaccatccatgaaggataaatcctcatggcctacgcagtcgtcgataatttgatcgatgaa	-2.68
UCAAACAACGAUCCCGGAGGA	21	accttctcaatcaaacaacgatcccggaggaatttgatcaaattgtgcccaatgtgggtttcaatttagcaaaggttttgagagttgtttgatcacttttactt	.........((((((((((..((...((((..((((...((((((.((((.....))))..))))))..))))..))))))..))))))))))...........	tcaaacaacgatcccggaggaatttgatcaaattgtgcccaatgtgggtttcaatttagcaaaggttttgagagttgtttgatc	-1.67
UCAAACUUCGGAUUUAUGUAG	21	cccctgcttacttcagttctagaaagattgattttggatagatagtcattatgtcaacaacaaaagtgtatcataaattgaaaaaaatacaaaatggcaacatagatgacactagtttgtagaaattcagaagtcattgttgacagccaaacaacagttgtagatatggtctgacttatcaattctgaaatcaaacttcggatttatgtaggaggaagccg	..(((.(((((...(((((....(((.(((((((..((..(((((((((((((((.(((((...............................................................................................))))).)))))))..)))).))))...))..))))))).))).)))))...))))))))......	acttcagttctagaaagattgattttggatagatagtcattatgtcaacaacaaaagtgtatcataaattgaaaaaaatacaaaatggcaacatagatgacactagtttgtagaaattcagaagtcattgttgacagccaaacaacagttgtagatatggtctgacttatcaattctgaaatcaaacttcggatttatgtag	-0.11
UCAACAAUCGAACGACUGGCCUGG	24	atatctaagtcatcaactgtatgacacatggcacctttatggccatagatctgagatgtcggatgtaccacacatgtctcttttctgaccgtaaatttgggtcgatcgatcatcgacacgtggtcttaatcaaacgacacagatttaaaaccaaccttgccacatgtcaacaatcgaacgactggcctggcatatcgtac	(((((((.((((((...(((.(((((..(((((......(((...((((((((...(((((..((.(((((................................................)))))......))..)))))))))))))...)))....)))))..))))))))...)).....)))).))).)))).....	aagtcatcaactgtatgacacatggcacctttatggccatagatctgagatgtcggatgtaccacacatgtctcttttctgaccgtaaatttgggtcgatcgatcatcgacacgtggtcttaatcaaacgacacagatttaaaaccaaccttgccacatgtcaacaatcgaacgactggcctgg	-0.31
UCAACCAUGAUGCGGACUUAAA	22	acctgctaggtcaaccatgatgcggacttaaatcattaccccttaattggggcatattatattagtaatgttattttatttatgtcagatttaggccattagttgtaattatacctcc	...........((((..((((..((.((((((((.....................................................)))))))))))))))))).............	tcaaccatgatgcggacttaaatcattaccccttaattggggcatattatattagtaatgttattttatttatgtcagatttaggccattagttgtaa	-2.86
UCAAGCUACCGAAGGAAUCUG	21	cttgagcctcaattccttcaagttccttaagtcacccagcaaagggtgaagcctctcaaattgctcgcacccagacaggtccatgtagtggaggttggtcaagctaccgaaggaatctggcagcctccc	.....(((...((((((((..((..(((........................................................................)))..)).))))))))..)))........	aattccttcaagttccttaagtcacccagcaaagggtgaagcctctcaaattgctcgcacccagacaggtccatgtagtggaggttggtcaagctaccgaaggaatctg	-1.13
UCAAGUGACCACAAGCAUGGC	21	agaatggaactcaagtgaccacaagcatggcttcaagatgttctaaacgtaccagcctctgggtttgtagggttagtgattaagtatgttgtgggcagctggagagggaacgtcc	.........(((.(((..((((((.((((.(((...(((...((((.(.(((.((((....)))).))).).))))..))))))))))))))))...))).)))...........	tcaagtgaccacaagcatggcttcaagatgttctaaacgtaccagcctctgggtttgtagggttagtgattaagtatgttgtgggcagctggaga	-1.86
UCAAGUUGCCGAGGGACUCUG	21	tggaggctcgtcaagttgccgagggactctggcagactctccaaactcccgaacacggacaactgcatactttggaggttcgtcaagttgcccagggactttggcagcct	...(((((.((((((.(.((..((((((.((((..((.(((((((.........................)))))))))..)))))))..))).)).).)))))))))))	tcaagttgccgagggactctggcagactctccaaactcccgaacacggacaactgcatactttggaggttcgtcaagttgcccagggactttggca	-0.93
UCACAGGGUGCUCGGAGCUAG	21	cgatctttgcagttgccggtatgtttggagcagttgcgggcatacaaatgtgtcaagctgaagagcatagcggggttggagcaggcgacaaagcttcaaatgctatgtgtcacagggtgctcggagctagaagagctgcc	(..(((((..((((.(((((((.(((((.................................................................................))).)).)))).))))))).)))))).....	agttgccggtatgtttggagcagttgcgggcatacaaatgtgtcaagctgaagagcatagcggggttggagcaggcgacaaagcttcaaatgctatgtgtcacagggtgctcggagctag	1.45
UCACAUCUGGGCCACGAUGGUU	22	gaggtgatcttcacatctgggccacgatggtttatctttcttcgtttatttatcataaaccatggtgccccagatgagaagagcaccttcg	........((((.((((((((.(((.(((((((((...................))))))))).))).)))))))).))))..........	tcacatctgggccacgatggtttatctttcttcgtttatttatcataaaccatggtgccccagatgagaag	-1.19
UCACCGGAUCGGAUGACAGCA	21	gggctgctcttcaccggatcggatgacagcatggtgaccacgacctgatgattactccatttagtgcttatttttgttggcggttagttgttcgcataacgattttggcggttagttgttcaa	..........((.((((((((.(((..((((.(.(((((.((((..(((((.((((......)))).)))))...))))..))))).)))))..)))..))).))))).))............	tcaccggatcggatgacagcatggtgaccacgacctgatgattactccatttagtgcttatttttgttggcggttagttgttcgcataacgattttggcggtt	-1.87
UCACCUCCUGUGCACUUAUUG	21	cctaatattatcacctcctgtgcacttattgatgatttctgctaggaagtcaagttgaacgaggctagcaagctcttcaataagtgcactgtaggtgacaacattagggc	........(.((((((.(.(((((((((((((............................................))))))))))))).).)))))).)..........	tcacctcctgtgcacttattgatgatttctgctaggaagtcaagttgaacgaggctagcaagctcttcaataagtgcactgtaggtgaca	-1.4
UCACGUCAGGGCCACGAUGGUU	22	aaattgtttttcacgtcagggccacgatggtttattgaccaggtctcagtaaaccatagtggctcggacgagaagagcacattcg	........((((.((((.(((((((.((((((((((((.......)))))))))))).))))))).)))).))))..........	tcacgtcagggccacgatggtttattgaccaggtctcagtaaaccatagtggctcggacgagaag	-1.11
UCACUCACAGUCGGCCUAGAAG	22	tgctactacctcactcacagtcggcctagaagacggtaaagcctgaacaaatctcagggctattttgagaatattagttatgga	.............((((.(((.(((((.((.((..((.........))...)))).)))))))).))))...............	tcactcacagtcggcctagaagacggtaaagcctgaacaaatctcagggctattttgagaatat	-1.84
UCACUCAUACUCGGCCUGGAGGAC	24	ctaggctaggctaggccaggtagagtaggctaggatagagtaggctaggctaggatagtctaggctaggctaggctaggctagggccttcctgcaaatttccatattcgatacctatcccctctgaattcggaagggaatcgttattgtcattctcatgtacgatggccaattttatctctgctactacctcactcatactcggcctggaggacggtttagctt	(((((((...(((((((..((((((((((.(((..(((.............................................................................................................................................)))...)))))).)))).)))..))))))).....)))))))...	aggctaggccaggtagagtaggctaggatagagtaggctaggctaggatagtctaggctaggctaggctaggctagggccttcctgcaaatttccatattcgatacctatcccctctgaattcggaagggaatcgttattgtcattctcatgtacgatggccaattttatctctgctactacctcactcatactcggcctggaggac	2.89
UCAGAACGGGCUGAAGAACAAA	22	aggtttttgttcagaacgggctgaagaacaaaaacctctcccaattttttcacaggttccatgagaagggataatataatccatctttgagccctatttttcctgatttccgatttttcctgttgcagtcccgattttgtgggagatgttttggagaaatggaaactaatttagaaaaactaaaggagttttgtgttcagaactagttgatatacaaaaacc	.(((((((((((((...(..(((((..((((((....((((....((((((..........................................................................................................................)))))).....)))))))))).)))))..)...))))...)))))))))	tcagaacgggctgaagaacaaaaacctctcccaattttttcacaggttccatgagaagggataatataatccatctttgagccctatttttcctgatttccgatttttcctgttgcagtcccgattttgtgggagatgttttggagaaatggaaactaatttagaaaaactaaaggagttttgtgttcagaactagttgata	2.51
UCAGAACGGGCUGAAGAACAAAAA	24	aggttttttctcagaacgggctgaagaacaaaaacctctcttagttttttcactggttccatgagaagggataatcgaatccatcttcgaggcacttttttcagattttcacttttccgttacagtcctgattttgcgggagctgttacagccagctggaggcgaatttggaaaaaccgaaggaggtttttgtccggcacatgcccatatacaataaaatcctt	(((.((((.........((((((..(.(((((((((((..(..(((((((((.((.(((((...............................................................................................))))).))....)))))))))..)..))))))))))).)..))...)))).........)))).))).	tcagaacgggctgaagaacaaaaacctctcttagttttttcactggttccatgagaagggataatcgaatccatcttcgaggcacttttttcagattttcacttttccgttacagtcctgattttgcgggagctgttacagccagctggaggcgaatttggaaaaaccgaaggaggtttttgtccggcacatgcccatatacaat	2.46
UCAGAUCCAGGUUUAGAUGGG	21	agcacaaacccatctaaccctgggtctgatatgcacatttaggttgtcgagctccggattgcaaagtctgtgttccaatgtttgataccttggtcatttgtgcgaactcgaggtgcatatcagatccaggtttagatgggtttgtgctag	(((((((((((((((((.((((((((((((((((((............................................................................)))))))))))))))))).)))))))))))))))))..	catctaaccctgggtctgatatgcacatttaggttgtcgagctccggattgcaaagtctgtgttccaatgtttgataccttggtcatttgtgcgaactcgaggtgcatatcagatccaggtttagatggg	3.58
UCAGAUGUUGGACUCAAAGGC	21	acgagctcgttcagatgttggactcaaaggcgcccataattccagtgttctaccatgtgaagcctactgagcttcggaggacccggggcaagaagacaaggtatgctgaagccctggagaaacatgaaaggaagactgatgagtataaccatcaaactccgcggtacgactccagcacgattgaaaattggagaaa	.........(((((.(((((((.((...(.(((...............................................................................................................................))).)..)).)))))))...)))))...........	tcagatgttggactcaaaggcgcccataattccagtgttctaccatgtgaagcctactgagcttcggaggacccggggcaagaagacaaggtatgctgaagccctggagaaacatgaaaggaagactgatgagtataaccatcaaactccgcggtacgactccagcacgattgaaa	-1.75
UCAUAGACGUCUGGAUCGCAG	21	tgtgaagagatcatagacgtctggatcgcagaaggtctggtgaaaagcagtggagacagctatttgccggcttttctctccttggatgcatatggcttgccatcacc	.......((.(((((..((((((((..(.((((((.((((..((.(((..((....))))).))..)))).))))))))))..)))))..)))))))..........	tcatagacgtctggatcgcagaaggtctggtgaaaagcagtggagacagctatttgccggcttttctctccttggatgcatatggct	-1.74
UCAUUGAUCCAGAUCCAUAACUAG	24	ccctttgaatagattgtggagaagatgaattttgtagtatgggatactaccttgcaacattgtttaggtgggacagtagttggaactacctctggtatcctatagagatgacccccaaatagctatgggattgaaccaatagatacaacatcaacacctatacctatcattgatccagatccataactagtaccaacttt	.........(((.(((((((...(((.(((...((((((((((.................................................................................................................)))))).)))).))).)))....))))))))))...........	agattgtggagaagatgaattttgtagtatgggatactaccttgcaacattgtttaggtgggacagtagttggaactacctctggtatcctatagagatgacccccaaatagctatgggattgaaccaatagatacaacatcaacacctatacctatcattgatccagatccataactag	-1.91
UCCAACGAAGAUCAGAAGGCUU	22	ggtaagttgtttagtttcgtaaccgttggaaattgtcattgaacctgatctacaactgataaaagcatctgttgtggctagccaaggcctgcccaaaattaaggggtggccccccaactttgttttaggttgtagtaccacaaagtcagctggataattccaggttgaacatacagtcgacttttgtcgatccaacgaagatcagaaggcttgcagagacat	.((((((..(((.((((......(((((((................................................................................................................................................................))))))).)))).)))..))))))........	gttgtttagtttcgtaaccgttggaaattgtcattgaacctgatctacaactgataaaagcatctgttgtggctagccaaggcctgcccaaaattaaggggtggccccccaactttgttttaggttgtagtaccacaaagtcagctggataattccaggttgaacatacagtcgacttttgtcgatccaacgaagatcagaaggctt	-0.53
UCCAACUCCAAAGUUAUUGUG	21	agtaaccttgcaaaaactgtagatttgggtaaaaatgtggatgaagatggtgtaaaaatatggttgaatgagacactgcagcacagtagcaggtttgccctgttcatagatgatgtatgggaaaatgatgctgtcgaattgttggagagattgggcatattgcgggctgtaactgaccactccaactccaaagttattgtgagttctaggt	......((..(((.((((...((.(((((.......((((........................................................................................................................................))))))))).))...)))).)))..))........	caaaaactgtagatttgggtaaaaatgtggatgaagatggtgtaaaaatatggttgaatgagacactgcagcacagtagcaggtttgccctgttcatagatgatgtatgggaaaatgatgctgtcgaattgttggagagattgggcatattgcgggctgtaactgaccactccaactccaaagttattgtg	-1.01
UCCAGGCCGAAGCUUCGCGCG	21	tttcttcttgtgcaggggcttcgaggactttggcgttttcagcatgtgttattgtctcatcctcatggactgctgatcattggacacaacgtgcagactctcctaatattccaggccgaagcttcgcgcgaaaggtactg	(.((((.((((((.(((((((((.(((..((((.(...((.(((((((((..((((.(((((....))).))..)).))...))))))...))).))....)))))...)))....))))))))))))))))))).)...	tgcaggggcttcgaggactttggcgttttcagcatgtgttattgtctcatcctcatggactgctgatcattggacacaacgtgcagactctcctaatattccaggccgaagcttcgcgcg	1.82
UCCAGUUCCAAGGAUGAGGUC	21	gcgccaggtgtccagttccaaggatgaggtctaggtccatcgtgggagaagcgaaggacgttgtattaattgcaagagacggctccatgatgcagggaggtttatgtgtg	..........(((.((..((.(((.(..((((............................................))))..)))).))..))..)))............	tccagttccaaggatgaggtctaggtccatcgtgggagaagcgaaggacgttgtattaattgcaagagacggctccatgatgcagggagg	-1.73
UCCAUCUCAUAUUGUUACAGC	21	tacaccttgatccatctcatattgttacagccatatccgctacttcttgttgagtgagtcataactaattttgagctctcggaagtgttggcaatattgaggcctgttaa	.......((((...(((((((((((..((((.((.((((........................................)))).)))))))))))).)))))...)))).	tccatctcatattgttacagccatatccgctacttcttgttgagtgagtcataactaattttgagctctcggaagtgttggcaatattgaggcctgtt	-7.68
UCCAUUUUCCAAUAAUCUCGG	21	agagccttcctccattttccaataatctcggggtcgtatcgcggcttctcttgaccactttgggagtcgaatgtttttgaagaaagaagttgttgcaatttatagcagcaagtatgttttggcttgtttggacagccaaaggaaagaatgcttgcaagttgcaagtgttgttggtaatgttgttacacaatga	............((((..((((((((............................................................................................................................................)))))))).))))..............	tccattttccaataatctcggggtcgtatcgcggcttctcttgaccactttgggagtcgaatgtttttgaagaaagaagttgttgcaatttatagcagcaagtatgttttggcttgtttggacagccaaaggaaagaatgcttgcaagttgcaagtgttgttggtaatgttgt	-2.29
UCCAUUUUUCAAUAGUGUCGG	21	aatgattaccattgctaccagatggagccactacctacaaatgctatctgaggtatgataaaatattatctacctataaattcagcaaattaaaaggtaagaataagggggagaagtggaatcccttacccgttacacgagctcagctgaaaaccgcttatttgtaaaacatcagaaagggctttcctccatttttcaatagtgtcggagtcatatcg	(.(((((.((..(((((..((((((((...............................................................................................................................................................)))))))).....)))))..))))))))....	attgctaccagatggagccactacctacaaatgctatctgaggtatgataaaatattatctacctataaattcagcaaattaaaaggtaagaataagggggagaagtggaatcccttacccgttacacgagctcagctgaaaaccgcttatttgtaaaacatcagaaagggctttcctccatttttcaatagtgtcgg	1.51
UCCCAGAUCCGGUCGAACUUG	21	tattttagtttcccagatccggtcgaacttgtcttcagggtacctgttttattaaccatacaaagccatttagcgggatcattacaatttttttttgtcaaaagttcctagctagaggcagggactaaaaaagatagggaaatttgaataggatttgaatttactttttatg	.............(((((((..(((((((((((((...(((.(((...........................................................................))))))....))))))))....)))))...)))))))...............	tcccagatccggtcgaacttgtcttcagggtacctgttttattaaccatacaaagccatttagcgggatcattacaatttttttttgtcaaaagttcctagctagaggcagggactaaaaaagatagggaaatttgaataggatttgaattt	-2.21
UCCCCCAUCUUGUGCACUUGC	21	acagagatgcaagtgcacaagatgaggtattaaaaacacctcgccaactcacagcaagtaaacctagagcacaatgctagagcttgaagctagatctgtctttaatcccccatcttgtgcacttgcggctctgtaa	((((((.(((((((((((((((((.((.((((((.(((..((......(((.(((..........................)))))).....))..))).)))))).)).))))))))))))))))).))))))..	aagtgcacaagatgaggtattaaaaacacctcgccaactcacagcaagtaaacctagagcacaatgctagagcttgaagctagatctgtctttaatcccccatcttgtgcacttgc	2.52
UCCGAAAGCCCCGAGUAUUGG	21	aagggttttgaatgcttgccacggattgcccttatctctcaaagtgattggggcgctacttcattccgaaagccccgagtattgggaagaccaat	..((.((((.(((((((((..((((.((((((.(((.(.....).))).)))))).........))))...))...))))))).))))..))...	aatgcttgccacggattgcccttatctctcaaagtgattggggcgctacttcattccgaaagccccgagtattgg	-1.5
UCCGGGAAUCCAAUGCGCCUUC	22	ggagagcctctccgggaatccaatgcgccttccgcttgaacgcctttcaacgcgcctgctatgcgtgagagcgcgtttaagaggaaggtgtattgattcccggagaagctctggtt	........((((((((((((.((((((((((((.(((((((((((((((.((((.......)))))))))).))))))))).))))))))))))))))))))))))..........	tccgggaatccaatgcgccttccgcttgaacgcctttcaacgcgcctgctatgcgtgagagcgcgtttaagaggaaggtgtattgattcccggaga	-0.5
UCCGGGCCACGAUGGUUUAUGA	22	taggatgttcagaaccaccgtggccctgacgagaagaataccctcgcctttggttacatcgatttggggaaacttggctcgtcaaatggaagctgctattgcaacagcctttgtctatctggatgaagatgaagcgagtgtgttattgtcgtccgggccacgatggtttatgatcgtctagga	(.(((((.(((((((((.((((((((.(((((.((.(((((.(((((......................................................................................))))).))))).)).))))).)))))))).)))))).))).))))).)..	agaaccaccgtggccctgacgagaagaataccctcgcctttggttacatcgatttggggaaacttggctcgtcaaatggaagctgctattgcaacagcctttgtctatctggatgaagatgaagcgagtgtgttattgtcgtccgggccacgatggtttatga	1708.85
UCCGUCCCAUAUUCUUAUGGC	21	cccagttggatccgtcccatattcttatggcagtgtccttgtcttctcctataaagaaacaggcaatgtctaagaatatctgcttctcccgtggattg	........((...((...(((((((((.((((.((.(((..((((........))))...))))).)))))))))))))..))...))..........	tccgtcccatattcttatggcagtgtccttgtcttctcctataaagaaacaggcaatgtctaagaatatctgcttctc	-2.17
UCCGUUGUAGUCUAGUUGG	19	tatcatgaaagatgagatctttgaaaggaggaggagatattgaaaaggtattgagggtttaatagcaaagatcggagatatgagattagatttgcttttttgtgaaatatccaaaatacagtcatggatcgagaaaaatgtccatactttcaacaatgtctcttccgttgtagtctagttggttaggatact	((((.(((..(((.(((.((.(((.....(((((((((((((...............................................................................................................))))))))))))).))).))))).)))..))).))))..	gatgagatctttgaaaggaggaggagatattgaaaaggtattgagggtttaatagcaaagatcggagatatgagattagatttgcttttttgtgaaatatccaaaatacagtcatggatcgagaaaaatgtccatactttcaacaatgtctcttccgttgtagtctagttgg	2.03
UCCGUUGUCGUCUAGUCCGG	20	tggttctgccagaagtggatgtctcaacttcattgtattttgcttccattaatgtaatcagatccagaataaagatacaatcactgtttaatattttttgtaataaaacaaatttttaataaaaaagtttttttaaatctcatttacatgtcttaatattttttgtaataaaaatattataaagcatctccgttgtcgtctagtccggttaggatacc	..((((((((.((..((((((...((((...................................................................................................................................................................)))).)))))).)).)).))))))...	agaagtggatgtctcaacttcattgtattttgcttccattaatgtaatcagatccagaataaagatacaatcactgtttaatattttttgtaataaaacaaatttttaataaaaaagtttttttaaatctcatttacatgtcttaatattttttgtaataaaaatattataaagcatctccgttgtcgtctagtccgg	1.16
UCCUACUCCCAAGUUGAUGGC	21	caccctcatttcctactcccaagttgatggcaggcgtcggaggaggaggtggaggacatctgaatgtccctcctcccggagtatttgcaaaagtagcagtgagatacgctcccctggttttttccgttcccctccatgatttacttgacaactacatcaaaaatcttcctaagttcactggggagggagatctaaccgca	.......((((((..(((((.(((.(((...(((.....................................................................................................................................)))..))).))).))))))))))).........	tcctactcccaagttgatggcaggcgtcggaggaggaggtggaggacatctgaatgtccctcctcccggagtatttgcaaaagtagcagtgagatacgctcccctggttttttccgttcccctccatgatttacttgacaactacatcaaaaatcttcctaagttcactggggagggaga	-0.87
UCCUAGACAUGUUGGACACGG	21	caaactaggcttgtcctcttgtattaagggttggaacattgattcttttgcaactaagcggtttaatccatataataaatcataacttaacaacactgcgactaaaagtaaactatgcattctttaacatataaccaaagttactcgtcaatgcgttgcagattcaacttggtgtttaaatgaactcctagacatgttggacacggtgaagtcagg	(..(((..((((((((...(((.(((.(((((.((((((..(....((((((((....................................................................................................))))))))......)..)))))).....))))).))))))....))))).)))..)))..).	ttgtcctcttgtattaagggttggaacattgattcttttgcaactaagcggtttaatccatataataaatcataacttaacaacactgcgactaaaagtaaactatgcattctttaacatataaccaaagttactcgtcaatgcgttgcagattcaacttggtgtttaaatgaactcctagacatgttggacacgg	0.85
UCCUCAGAAGGUCAGGAGUGG	21	aggtagatacgctcttacctgatagagatgcttactgttcgaatagtttaattttgattacaactcgggacagagacgtcctcagaaggtcaggagtggaagatacaat	.........(((((((((((..(((.((((.((.((((((....((((((((....)))).))))..)))))).)))))))).)..)))).)))))))...........	gctcttacctgatagagatgcttactgttcgaatagtttaattttgattacaactcgggacagagacgtcctcagaaggtcaggagtgg	-1.97
UCCUGAGGUCGAGAGUUCG	19	aaggattaaggattctatgcttggggaatcctgaggtcgagagttgtaattttatcattcataaggattaaggattctatgcttggggaatcctgaggtcgagagttcgaactctttca	(((((....(((((((..((((.((((.((((.((((..((((((.(((((((..........)))))))..))))))..)))).)))).)))).))))..)))))))....)))))..	gattctatgcttggggaatcctgaggtcgagagttgtaattttatcattcataaggattaaggattctatgcttggggaatcctgaggtcgagagttcg	0.76
UCCUUAAUAAUGAAGUUUACAUG	23	ccttttgtggctaatcattcattgaggaaaattaaaaatctaaacataaaggaagaaaagttgaaagcgactgcagattgtttcttgttaatttgatagacaattcaaggcgtgagcaggagaaaacatattgcgagtcatcacaagaaaatcgatatagacgtcgatgatttttttgttatgtaaaaattccttaataatgaagtttacatgtcgatacgtt	.....(((((((..(((((.(((((((((................................................................................................................................................................)))))))))))))))).)))))............	tgtggctaatcattcattgaggaaaattaaaaatctaaacataaaggaagaaaagttgaaagcgactgcagattgtttcttgttaatttgatagacaattcaaggcgtgagcaggagaaaacatattgcgagtcatcacaagaaaatcgatatagacgtcgatgatttttttgttatgtaaaaattccttaataatgaagtttacatg	-2.02
UCCUUAAUAAUGAAGUUUACAUGU	24	ccttttgtggctaatcattcattgaggaaaattaaaaatctaaacataaaggaagaaaagttgaaagcgactgcagattgtttcttgttaatttgatagacaattcaaggcgtgagcaggagaaaacatattgcgagtcatcacaagaaaatcgatatagacgtcgatgatttttttgttatgtaaaaattccttaataatgaagtttacatgtcgatacgttt	.....(((((((..(((((.(((((((((................................................................................................................................................................)))))))))))))))).))))).............	ttgtggctaatcattcattgaggaaaattaaaaatctaaacataaaggaagaaaagttgaaagcgactgcagattgtttcttgttaatttgatagacaattcaaggcgtgagcaggagaaaacatattgcgagtcatcacaagaaaatcgatatagacgtcgatgatttttttgttatgtaaaaattccttaataatgaagtttacatgt	-2.02
UCCUUAAUAGUACCGAGGUUC	21	caacttcaactcttcaattactaattcggaggagtcagagtcatggcttcggatgccctgaaaaattacatggcacagagctgacgatgaatatatcagaatacagcactgcctccttaatagtaccgaggttcagaaaagtac	...........((((...(((((.....((((((.(((......................................................................))).))))))..)))))..)))).............	tcttcaattactaattcggaggagtcagagtcatggcttcggatgccctgaaaaattacatggcacagagctgacgatgaatatatcagaatacagcactgcctccttaatagtaccgaggttc	-2.37
UCCUUAUACACGAACGUUUGU	21	catccgttgcaaacactctatgggaggactcatctttgtcgcacacgattgctttcgtagcaggtgttgtggcaggctctgcaatccttatacacgaacgtttgtgcaatatccc	........((((((..((..((.(((((..((..((((((((((((..(((((.....)))))))).)))))))))...))...)))))...)).))..))))))..........	aaacactctatgggaggactcatctttgtcgcacacgattgctttcgtagcaggtgttgtggcaggctctgcaatccttatacacgaacgtttgt	-1.76
UCCUUGAAAGACCGAAAUCAG	21	ggttccagcttgtttcttttctctttcggtatatgaataaatactggacagccaaatattttgagatggcttacctctggcttctttccagtgaacatttcttcgttaaatatactctggatccaggtatccgaacgttcctttcactccagtggtaacatgagtagcctctcccattgtcatccttgaaagaccgaaatcagccaattttcc	((((...(((.(((((.....((((((((...((((...(((.....................................................................................................................................))).))))..))))))))..))))).))).))))....	tgtttcttttctctttcggtatatgaataaatactggacagccaaatattttgagatggcttacctctggcttctttccagtgaacatttcttcgttaaatatactctggatccaggtatccgaacgttcctttcactccagtggtaacatgagtagcctctcccattgtcatccttgaaagaccgaaatcag	1.38
UCCUUGGAUCCGAUGACUGUU	21	tgcctcagagtccttggatccgatgactgtttcaaatctttatacattacaagttcaaagttatgattacttcaagttagggttgttgactaatccaaaactaggcatgtga	........(((..((((((.(((..(((.(..(..........................................)..).)))..)))....)))))).)))..........	tccttggatccgatgactgtttcaaatctttatacattacaagttcaaagttatgattacttcaagttagggttgttgactaatccaaaact	-6.29
UCCUUUGCCGAUGACGUUCUC	21	ctcctgctcctcctttgccgatgacgttctcttcttttatgcattccaggatgtcatcagactacgaacagtctgctcgtcaacattgcgcagtatagaatcctgggagatgtctagatcttcaagaatcacccaaagagagagtttcgcataaagtagatctatcgatattccattgaacttaaatttcatcttggaggaggattttctgta	........((((((((...(((((.(((............................................................................................................................................................))).)))))..))))))))..........	tcctttgccgatgacgttctcttcttttatgcattccaggatgtcatcagactacgaacagtctgctcgtcaacattgcgcagtatagaatcctgggagatgtctagatcttcaagaatcacccaaagagagagtttcgcataaagtagatctatcgatattccattgaacttaaatttcatcttggaggagg	-1.87
UCCUUUUUCCAGUUCAGUUCC	21	tgccatagcgtcctttttccagttcagttcctgattccaaaagatcaataagttctgtgacttgctcttccttccttactgacattgaaaagaacctgcaatcaac	.......(.((.(((((..(((((((((.................................................))))).))))))))).)))..........	tcctttttccagttcagttcctgattccaaaagatcaataagttctgtgacttgctcttccttccttactgacattgaaaagaacc	-3.29
UCGAGAGAUUCAAGGACUGGG	21	acctgctagatcgagagattcaaggactgggcaaacaccttcaccaaatgatattgcagttattctcgtcttcgacaggcttaaggatttgagtcgaagcatacacttgtcaatagaagagtccaggaatctgcggcctccttgaaccttttccacactcgcaatc	............(((((.((((((((...(((.......................................................................................................))))))))))).)))))..............	tcgagagattcaaggactgggcaaacaccttcaccaaatgatattgcagttattctcgtcttcgacaggcttaaggatttgagtcgaagcatacacttgtcaatagaagagtccaggaatctgcggcctccttgaaccttttccac	-1.93
UCGAGCGAUUCAAGGACUGGG	21	tacacccgctcatgtccagagatcgaagctttgcaaggccacgaagccccgttattttctttagtgcacaacaacccgtcaatttcagtgatgttagtgttgtgggcaatacttcaacctccactagatcataacaacctgcaagatcgagcgattcaaggactgggcaaacacctt	.......(((((.((((...(((((..(.((((((........................................................................................................))))))..)...)))))...))))))))).........	catgtccagagatcgaagctttgcaaggccacgaagccccgttattttctttagtgcacaacaacccgtcaatttcagtgatgttagtgttgtgggcaatacttcaacctccactagatcataacaacctgcaagatcgagcgattcaaggactggg	-1.26
UCGAGCGAUUUAAGGACUGGG	21	acccgcgagatcgagcgatttaaggactgggcaaacatattcgccatatgatatttcagttattctagtcctagacagctttaaggatttgagtcgaac	........((((((((..((((.((((((....................................))))))))))..))))....))))..........	tcgagcgatttaaggactgggcaaacatattcgccatatgatatttcagttattctagtcctagacagctttaaggatt	-1.94
UCGAUGUUGAAUUUUGGCGAC	21	ttaatcttgtcgccaaaactcaacatcaaaattttgtaaacaaacactgtttctgcactagtttaaccagatttcgatgttgaattttggcgacaaggttaact	((((((((((((((((((.((((((((.((((((..(((((......(((....)))...)))))...)))))).)))))))).))))))))))))))))))..	cgccaaaactcaacatcaaaattttgtaaacaaacactgtttctgcactagtttaaccagatttcgatgttgaattttggcgac	2.54
UCGAUUGGGAACCUGACGGGC	21	gctcccagactcgattgggaacctgacgggcctacaaagtctttacttgagcagttgcgacaatctgcagaggctcccagactcagtggggaacctgacgggcctccaat	.............((((((..((((.(((((((((..(((((......((((..(((((......)))))..))))..)))))..)))))...)))).))))..))))))	tcgattgggaacctgacgggcctacaaagtctttacttgagcagttgcgacaatctgcagaggctcccagactcagtggggaacctgacgggcctccaat	-2.48
UCGCCAGAUCACGAAGGACAU	21	gcaatgcgaatcgccagatcacgaaggacatcgtgtattttaacagaggaaatccttccaacagcaccattatttaccacctcaatcaaacaacggtctgttagatgtaattatgagtactgccagaatcaattaagactattacctttttatttttgatgtatccttcgatcttgagggtttgaggagtgc	........((((.(.(((((..(((((((((((.(((.................................................................................................................)))...)))))..))))))))))).)..))))..........	tcgccagatcacgaaggacatcgtgtattttaacagaggaaatccttccaacagcaccattatttaccacctcaatcaaacaacggtctgttagatgtaattatgagtactgccagaatcaattaagactattacctttttatttttgatgtatccttcgatcttgagggtt	-2.24
UCGCUCAGAUCGGAGGACAGA	21	tgaaactacctcgctcagatcggaggacagatcattgaaggcttagacaacctccttaatagtgccaaggttcacagaagtatcagtcaaccttgtactaactttctggtttagagtggatggttgctcta	...(((((.(.(((((((((((((((............................................................................)))))))))).)))))).)))))......	tcgctcagatcggaggacagatcattgaaggcttagacaacctccttaatagtgccaaggttcacagaagtatcagtcaaccttgtactaactttctggtttagagtggat	-1.24
UCGCUUUGGCCGAGUGGUUAAGG	23	ttttgtgagcagggcgcagcttggccaaggagggcgcaagctattggagagattctcaaatctgcagtagaccgtggtcccgattgcagatccattccgacccattggagagctagccacatatctgcgtcgctttggccgagtggttaaggcgtgtgcggc	........((..(((...((((((((((((..((((((.(.((((((..((...(((....................................................)))))..))).))).))))))).)))))))))))).)))...)).........	agggcgcagcttggccaaggagggcgcaagctattggagagattctcaaatctgcagtagaccgtggtcccgattgcagatccattccgacccattggagagctagccacatatctgcgtcgctttggccgagtggttaagg	-0.49
UCGGACCAGGCUUCAUUCCCC	21	gggtttgaggggaatgttgtctggctcgaggccatcctgaaaatagtccccccgccccttgggggttttcggatgccgtcggaccaggcttcattcccctcaaattaag	.(((((((((((((((..((((((..((((((.((((.(((((.....((((((.....)))))))))))))))))).)))..))))))..)))))))))))))))...	ggaatgttgtctggctcgaggccatcctgaaaatagtccccccgccccttgggggttttcggatgccgtcggaccaggcttcattcccc	72.34
UCGGCCUCGAAUGUUAGGAGA	21	ttttcttcattcggcctcgaatgttaggagagatggttccaatggaccaatatagcctcataccatcgacgccatagatttagatctactcaccttgtacatctctcccttggaccacctctccattttcggagtcgactttctaggtgt	..........(((((..((((.....((((((.((((.((((.(((...........................................................))).)))))))).))))))...))))..)))))............	tcggcctcgaatgttaggagagatggttccaatggaccaatatagcctcataccatcgacgccatagatttagatctactcaccttgtacatctctcccttggaccacctctccattttcggagtcgact	-1.77
UCGGUUGGGAACCUGACGGGC	21	gctcccagagtcggttgggaacctgacgggcctcaaaagtcttgacttgggcaggtgctccaatctgcagacgctcccagagtcggtcgggaacctgacgggcctcaaat	.......(((((.((..((..((((((.(((((.....((((.((.((((((....)).))))))...))))......)).))).))))))..))..)).)).)))....	tcggttgggaacctgacgggcctcaaaagtcttgacttgggcaggtgctccaatctgcagacgctcccagagtcggtcgggaacctgacgggcc	41.62
UCGUCGCCUGAAUUGUAGUCUG	22	ctccaaatgcgaccccagctcaggcgagaacacccgctgagtttaagcatataattaagtggaggaaaataaacttacaaggattcccctagtaacggtgagcgaaccgggaagagcccagcatgaaaatcgggtggcatcgtcgcctgaattgtagtctgtagaagcgtc	((.....((((((..(((.((((((((((.((((((.....((((.((........................................................................)).))))...))))))...)).)))))))).)))..))).)))..))....	gaccccagctcaggcgagaacacccgctgagtttaagcatataattaagtggaggaaaataaacttacaaggattcccctagtaacggtgagcgaaccgggaagagcccagcatgaaaatcgggtggcatcgtcgcctgaattgtagtctg	0.04
UCUAACAUUGGAAAGCCACCUG	22	atgcaacctttctaacattggaaagccacctgtccttccttaactccttgtcctaactcagttgtggagctctccgtggtgttttacatttccaacatggtgggttatgtgatcgatgtagtgatttgggtaactgttaattttaaattggatttattgtttgttttcgttagttagaaggtctatgtat	........((((((((....((((((((...((((....(((((.(((.((((((..((.((..((.(((((.(((((.((...........)).))))).))))).))..)).))..))).)))..))).....))))).........))))....))...))))))....))))))))..........	tctaacattggaaagccacctgtccttccttaactccttgtcctaactcagttgtggagctctccgtggtgttttacatttccaacatggtgggttatgtgatcgatgtagtgatttgggtaactgttaattttaaattggatttattgtttgttttcgttagttagaag	-2.03
UCUACAAGGCAUUUGUUCUCU	21	actctccacttctacaaggcatttgttctctggtaaaaggttttctgaaccatagagaattaatgtcctgtggaagttgaaagtaa	........((((((((.((((((.((((((((......(((((...))))).)))))))).)))))).))))))))..........	tctacaaggcatttgttctctggtaaaaggttttctgaaccatagagaattaatgtcctgtggaag	-1.54
UCUACAAGGCAUUUGUUCUGU	21	cctatccacctctacaaggcatttgttctgtatattttgaaatctgcacaaaccattcggacctaatccagaccatatccctgtcttctcctatgaaaaaacaggtaatatctaagaatatctgtcggtcctccatatccagtgcgtcataactgatttgaagtgtttgttttatatccccaggaagtatgcattgaagtttatccaattgg	...........((.(((.((((...(((((.......((((((..((((.................................................................................................................))))..))))))......)))))...)))).))).)).............	tctacaaggcatttgttctgtatattttgaaatctgcacaaaccattcggacctaatccagaccatatccctgtcttctcctatgaaaaaacaggtaatatctaagaatatctgtcggtcctccatatccagtgcgtcataactgatttgaagtgtttgttttatatccccaggaagtatgcattgaagttt	-2.2
UCUCAGCAGAUUUAAUCCCCGA	22	agcttcatcttctcagcagatttaatccccgaccattacatagccagagtgcttgtaataacaccaggtttgtagggttggggattaaattgctcagaagttgaagtcgg	........(((((.(((((.((((((((((((((.(((((.((((.(.(((..........)))).)))))))))))))))))))))))))))).)))))..........	tctcagcagatttaatccccgaccattacatagccagagtgcttgtaataacaccaggtttgtagggttggggattaaattgctcagaag	-1.2
UCUCCCAGUCGUUGGCGCAGC	21	aatgaagccttctcccagtcgttggcgcagctgggaagacgccgagacactacggcgagactatccctcactattttgaccaccttgagaacatgtttctcgaaggtggggtgtatgtaacaccaccttttgacttagacagccaatggccaagggaaagggggtctcatcac	........((((((((.(((((((((...................................................................................................................)))))))))...))))..))))..........	tctcccagtcgttggcgcagctgggaagacgccgagacactacggcgagactatccctcactattttgaccaccttgagaacatgtttctcgaaggtggggtgtatgtaacaccaccttttgacttagacagccaatggccaagggaaagggg	-1.22
UCUCGGACCAGGCUUCAUUCC	21	ggatatcgggaatgaaacctgggtcaagatgatttgaaggcaggctgttgaagattatctcggaccaggcttcattccttgcatccaa	((((.(.(((((((((.(((((..(.(((((((((...(((.....)))..))))))))).)..))))).))))))))).).))))..	aatgaaacctgggtcaagatgatttgaaggcaggctgttgaagattatctcggaccaggcttcattcc	1.98
UCUCGGUCGGAUGUGGAACGGC	22	cagaggaagccgccacgatgctgaaacacgagtcctgacagctagcagtcaaaaaaaggactttgaaaagagagttaaagagtgcttgaaattgccgggagggaagcggatggaggccggcgatgcgtctcggtcggatgtggaacggctcaagctggt	(((..((.(((((((((...((((....((((.(............................................................................................).)))).)))).)))))..))))))...)))..	cgccacgatgctgaaacacgagtcctgacagctagcagtcaaaaaaaggactttgaaaagagagttaaagagtgcttgaaattgccgggagggaagcggatggaggccggcgatgcgtctcggtcggatgtggaacggc	1.44
UCUCUUUCCCCACAGUUACAUGUU	24	aaaggtggaacaagtaactgtggaggaaatgaccattggtcctaataataatgttagtgtatgtaggaaagaaggaaaaaacatgttaaatcacgatttaacatcctttgttcttccttccaagttcttatatatcatcgccttaacattaagacaaatagtctctttccccacagttacatgttatacctttaa	(((((((.((((.((((((((((.(((((.(((.(((.(((.((((..(((.((..(((((((((((((.(((((((..((((((((((((....)))))))).....)))).)))))))....)))))))))).))).)).)))..)))).))).))).)))..))))))))))))))).)))).)))))))..	caagtaactgtggaggaaatgaccattggtcctaataataatgttagtgtatgtaggaaagaaggaaaaaacatgttaaatcacgatttaacatcctttgttcttccttccaagttcttatatatcatcgccttaacattaagacaaatagtctctttccccacagttacatgtt	2.56
UCUGAAUAGUGUCGGGGCUGU	21	cgtctccaactctgaatagtgtcggggctgtggcgtggcttctctttaccacagcccctggcagatgggacatggaccttga	..........(((..((..((((((((((((((...((.....))...)))))))))).)))).)).)))............	tctgaatagtgtcggggctgtggcgtggcttctctttaccacagcccctggcagatgggaca	-1.25
UCUGAGAGGCCGAAGUGUUCC	21	tcaactttggatctacactgcttcttttagtgcccttcttttccacacctccaacatacccttccaaactttccaggagatttagatctacccttagactatatttatgaagaaaacaaaaacacacctcttttcgaacatgaattttttctgatctgatttttccaaatttcatgaactcctgttcaatctgagaggccgaagtgttccgaggcaagtt	....(((((((...((((((((((((......................................................................................................................................................................)))))))...))))))))))))......	atctacactgcttcttttagtgcccttcttttccacacctccaacatacccttccaaactttccaggagatttagatctacccttagactatatttatgaagaaaacaaaaacacacctcttttcgaacatgaattttttctgatctgatttttccaaatttcatgaactcctgttcaatctgagaggccgaagtgttcc	-0.61
UCUGAUGGUUGGACACCGUAG	21	ccaacgaagttctgatggttggacaccgtagaagaccggaatgatggttgccttcgactccaacatcaatacgagtgtagtt	............(((((.(((((...((.((..(((((......)))))..)).))..))))))))))..............	tctgatggttggacaccgtagaagaccggaatgatggttgccttcgactccaacatcaatac	-3.83
UCUGCCAGAGUGUGGCCGCGGA	22	ccgagcagcttctgccagagtgtggccgcggattttgcgtctgtggttgtagtggtggcaccatactggtacaaagtgaactgcgcggttactctctctcagaagctgctccgcc	........((((((..((((.(((((((((.(.((..(...((((.(.(((.(((.....)))))).).))))..)..)).).))))))))).))))..))))))..........	tctgccagagtgtggccgcggattttgcgtctgtggttgtagtggtggcaccatactggtacaaagtgaactgcgcggttactctctctcagaag	5.37
UCUUAUAGAUCGUGGAUUGUU	21	agatgtgaatcgctaagggatttgttaagagaaaagaggcaacctattcaatggcaatggacctcggatgcagctatgtaaaaattcttatagatcgtggattgtttcaaaatgtt	(....((((.((.(..(.(((((((.(((((.....................................................)))))))))))).)..).)).))))...)...	cgctaagggatttgttaagagaaaagaggcaacctattcaatggcaatggacctcggatgcagctatgtaaaaattcttatagatcgtggattgtt	-0.58
UCUUAUCUUUGAAAGUGCUAGC	22	gctgtgttcttcttatctttgaaagtgctagcaatttttatagcgattttgtagaagttgctcgcacttataaagaaaagataaagctcaagcaaatcgatgtagaaattgcgagcacttcaaagagaagaagagcacaacct	........((((((.((((((((.(((((.((((((((((((.((((((.((...((((..((...((.....))....))...))))...)))))))).)))))))))))).))))))))))))).))))))..........	tcttatctttgaaagtgctagcaatttttatagcgattttgtagaagttgctcgcacttataaagaaaagataaagctcaagcaaatcgatgtagaaattgcgagcacttcaaagagaagaag	-2.27
UCUUCCCUACUCCUCCCAUUCC	22	agtttggaggagtggaaggatagggtaagactgcggttaagtgaggctgcttcaataattatttgctctaatctcatcagtcttccctactcctcccattcctgttgccttc	((...(.((((((((.(((((((((.(((((((.......(((((..((...(((.......)))...))..))))))))))))))))).)))).)))))))).)...))..	agtggaaggatagggtaagactgcggttaagtgaggctgcttcaataattatttgctctaatctcatcagtcttccctactcctcccattcc	13.34
UCUUGAUCAGAAGUAUUGCCG	21	ctaagtagtgggtaatgatcaggatgaatcatatgtgattgcagacgtacatccaactagagtctcttgatcagaagtattgccgctatgaagat	((..((((((((((.(((((((((.((.((...((.((((((....))).)))))....)).)))))))))))....)))..)))))))..))..	ggtaatgatcaggatgaatcatatgtgattgcagacgtacatccaactagagtctcttgatcagaagtattgccg	1.2
UCUUUCCACUUCUACCCAUUUC	22	gagtagtggaaatgggtgaagtggaaagacctctttccaatgtggatatggcggtctttccacttctacccatttccgctatttca	(((((((((((((((((((((((((((((((.((.(((.....)))...)).)))))))))))))).)))))))))))))))))..	aatgggtgaagtggaaagacctctttccaatgtggatatggcggtctttccacttctacccatttc	3.26
UCUUUCCUACUCCUCCCAUUCC	22	atattatcagtctttcctactcctcccattcctattgccttcaccacacatcccttcccaacgcaaattattaagatgaatatggagaaccagtcatcgtgctttgttctgtgggggttgtacagggatgccatttagttttaaggctattaggtctcggagagcagggaaaaaccaggcagtaactcatg	.........(((((((((.(((.(((....((((..(((((.((....((((((((((((..(((((.(((...(((((...(((....))).)))))))).)))))....))))).......))))))).......))...)))))...))))....)))))).)))))......))))...........	tctttcctactcctcccattcctattgccttcaccacacatcccttcccaacgcaaattattaagatgaatatggagaaccagtcatcgtgctttgttctgtgggggttgtacagggatgccatttagttttaaggctattaggtctcggagagcagggaaaaaccaggca	-1.82
UCUUUGGGAUCGUGGGGUUAG	21	ggacgtagctaaatatccaacaggtttggatgataaggtgaaagattttgaaaattcagttttattgcctcaacagcagagagggaaacctcagatctttgggatcgtggggttaggtggtgtagg	(.((.((.((((...((((...(((((.((.(((............................................................))).)).))))).)))).)))).)))).)...	aaatatccaacaggtttggatgataaggtgaaagattttgaaaattcagttttattgcctcaacagcagagagggaaacctcagatctttgggatcgtggggttag	0.47
UGAAACCAGUCUCGGACGUGC	21	aaggaaacaaatgtttgccgagagtggttttgaggttactgaccggagctttgttgcaatggcggaatgccagagcttgtctatgttcgggcctgaatgagccaataacagctccttgctcgttcatgatacttcttgtcggaatatccaccttatccagtgcccaggcaaccatatctgtatatgaaaccagtctcggacgtgctgcaacctta	((((...((.((((...((((((.(((((((..........................................................................................................................................................))))))).))))))))))..))...)))).	atgtttgccgagagtggttttgaggttactgaccggagctttgttgcaatggcggaatgccagagcttgtctatgttcgggcctgaatgagccaataacagctccttgctcgttcatgatacttcttgtcggaatatccaccttatccagtgcccaggcaaccatatctgtatatgaaaccagtctcggacgtgc	2.21
UGAAAUGACUUGAGAGGCGUAGA	23	tccgactttgtgaaatgacttgagaggcgtagaataagtgggagccgttttcggcgcaagtgaaataccactacttttaacgttattttacttattccgtgg	.........(((((((((((((((((...............................................))))))).))))))))))...........	tgaaatgacttgagaggcgtagaataagtgggagccgttttcggcgcaagtgaaataccactacttttaacgttattttact	-1.53
UGAACAAUGCCCACCCUUCGUC	22	atgccacagacgaagggtcggacttgtttagcagaagagttttctctgttgcaggatatggaggatttgccaaaattttgctatcaaatcgaaaggctacagtagttttaatgcaatttgtttggtaatatcctctatattctctgcccctaaaaattcttctcttgaacaatgcccacccttcgtctctggacata	((((((.(((((((((((.((..((((((((.(((((((((((....((.(.((((((((((((((((((((((...((((...............................))))....)))))))).))))))))))))))).)).....))))))))))).))))))))..)).))))))))))).))).))).	cgaagggtcggacttgtttagcagaagagttttctctgttgcaggatatggaggatttgccaaaattttgctatcaaatcgaaaggctacagtagttttaatgcaatttgtttggtaatatcctctatattctctgcccctaaaaattcttctcttgaacaatgcccacccttcgtc	2.85
UGAAGCUGCCAGCAUGAUCUGG	22	tacgagtggttgaagctgccagcatgatctggttagctattcatgatactcatgaccaggcaggctcatctggatcttgccagatcatgcggcagtttcacccgctaatgct	........(.((((((((((.((((((((((((.((.......................................)).)))))))))))))))))))))).)..........	tgaagctgccagcatgatctggttagctattcatgatactcatgaccaggcaggctcatctggatcttgccagatcatgcggcagtttcacc	9.23
UGACAUCUGGGCCACGAUGGUU	22	aaagtgttcttgacatctgggccacgatggtttgtttaccatttatatgtctataaactatcgttgccagacgacacgagcacctttg	........(.((.(.(((((.(.((((((((((((....(((....)))...)))))))))))).)))))).).)).)..........	tgacatctgggccacgatggtttgtttaccatttatatgtctataaactatcgttgccagacgacacg	-1.34
UGACGUCUGGUCCACGAUGGUU	22	aaggtggtcttgacgtctggtccacgatggtttatttaccatgtatcaataaaccatcgcggacagacgacacgagcaccttct	........(.((.((((((.(((.(((((((((((((((...)))..)))))))))))).))))))))).)).)..........	tgacgtctggtccacgatggtttatttaccatgtatcaataaaccatcgcggacagacgacacg	2390.96
UGACUGUGUGAAGCUGAAGAG	21	cccctacccttttcggcatctatatgcgttggaacagtgctcaaagcttacggtgctcagtgtttttgggtgctctgacttagaagagctgcctagtatggaaacattgacttccttggagaagtttgacgcatctgactgtgtgaagctgaagagcataccggcg	........(((((((((.((.(((((.((..((....((((((((.(((..((...((((((((((((((((((((........))))).))))).....))))))))))...))...)))...))))).)))))..))))))))).)))))))))..........	tttcggcatctatatgcgttggaacagtgctcaaagcttacggtgctcagtgtttttgggtgctctgacttagaagagctgcctagtatggaaacattgacttccttggagaagtttgacgcatctgactgtgtgaagctgaagag	-1.29
UGAGAUCGAUUGGAUGCCACA	21	acttcattaatgagatcgattggatgccacagatcatccaatataagaagaaatttcttctttccgagcgtatgcaagtggggtggcagtacgagacgataggcaacggg	..........((..((((.(((..((((((...((((........................................)))).))))))...)))..))))...)).....	tgagatcgattggatgccacagatcatccaatataagaagaaatttcttctttccgagcgtatgcaagtggggtggcagtacgagacgataggcaac	-4.87
UGAGAUUAGGGACUGUAUUUUCUG	24	gtgctagcaagtggtcggttactagctattcgcttcccccaggccgccccgacccttatgtttggccgcttattgcattatggccgaggtagcaatgaagggaggaggcaatgaatgggaaggagaatgcgagggggaaaggcattcgggagaaggacttttggaaatttggggaaaggaagcattatttgagattagggactgtattttctggttggtattt	((((((((.((.(((((((..((((((....((((((((((................................................................................................................................))))....))))))........)).))))..)))).)))..)).))))))))..	gtggtcggttactagctattcgcttcccccaggccgccccgacccttatgtttggccgcttattgcattatggccgaggtagcaatgaagggaggaggcaatgaatgggaaggagaatgcgagggggaaaggcattcgggagaaggacttttggaaatttggggaaaggaagcattatttgagattagggactgtattttctg	1.67
UGAGAUUGUUGGAGAGGUUCA	21	cagaatgcttaacctcgccaacaatctcaccaccgatcatgtgaatatctaagaataggaggtgagattgttggagaggttcagcatttatct	..(((((((.((((((.((((((((((((((.((........(.....)........)).)))))))))))))).)))))).)))))))....	aacctcgccaacaatctcaccaccgatcatgtgaatatctaagaataggaggtgagattgttggagaggttca	318.23
UGAGGACAUUGGACUCUGAAUCCA	24	ataggcattggtttatatttcacaggtcctataattacgatattggaagagtaaatagagctctgcgagaatgagttatagtttaatcttaaatccatgagcagatcgtggttctatggtctagtggtgaggacattggactctgaatccaatagcccgag	...((((((((((((.(.((((...(((((...(((((.....................................................................................))))).)))))..)))).).)))).))))).)))....	gtttatatttcacaggtcctataattacgatattggaagagtaaatagagctctgcgagaatgagttatagtttaatcttaaatccatgagcagatcgtggttctatggtctagtggtgaggacattggactctgaatcca	1.64
UGAGGAGGUUCGGUGCUGUUG	21	acatatttagccagttcgaatctttccaaaatatttgagactacaagaagacctacagtaacccagtgtgcctgccctattcctttgaggaggttcggtgctgttggaataatatc	...(((((...(((((((((((((..((((.....................................................))))..))))))))).))))...))))).....	ccagttcgaatctttccaaaatatttgagactacaagaagacctacagtaacccagtgtgcctgccctattcctttgaggaggttcggtgctgttg	-3.75
UGAUACCGGAUCUCUAUGUGA	21	tatcgattttacgtaatgtcccaattcgcataaatgcattaggaagagtcagcaacggtaaaaaccgcatattcgcctcctaaagctaagcatcatttatgaaattgaatataacattgttcagctttatagctcccctctgcaccatatcatgaatgtagtgataccggatctctatgtgactcgacttat	..((((..(((((((..((((....((((...................................................................................................................................))))....))))...))))))).)))).....	acgtaatgtcccaattcgcataaatgcattaggaagagtcagcaacggtaaaaaccgcatattcgcctcctaaagctaagcatcatttatgaaattgaatataacattgttcagctttatagctcccctctgcaccatatcatgaatgtagtgataccggatctctatgtga	-0.47
UGAUAUUGGACGAUAUGUGGA	21	tattggacaatatgtggagtccaatggatcttacatgtatagaaaagaagaaatttcttgtgatattggacgatatgtggagtccaatgga	((((((((..((((((..((((((((....(((((.....(((((........))))))))))))))))))..))))))..))))))))..	tatgtggagtccaatggatcttacatgtatagaaaagaagaaatttcttgtgatattggacgatatgtgga	-0.16
UGAUCAGCCGGAUUAGGGAUA	21	caagtgaggttcccgatcgctcgtttttttgctcctgggagtcgcgtcccctttttgtcgacatcagcatacttttccaaaagggcgacagtatcttggtcctcatttcccatttaatgagcgatctcggacggcacaggcgaacagtagcaaatatcttgatcagccggattagggatatttcagtggt	(.(.(((((((((((((((((.(((..((((((.(((...(((...............................................................................................)))...))).))))))......))).)))..)))).)))).)))))).).).	tcccgatcgctcgtttttttgctcctgggagtcgcgtcccctttttgtcgacatcagcatacttttccaaaagggcgacagtatcttggtcctcatttcccatttaatgagcgatctcggacggcacaggcgaacagtagcaaatatcttgatcagccggattagggata	2.1
UGCAACAGGACUGUAUUCUCA	21	ttgcggttgctgcaacaggactgtattctcaaaatctaacagcttgtaatccaaacctgttggatattcagccacgtacaagtctggttttttcacgattttcg	.............(((.(((((((((.((.((.(((((((((.((........)).))))))))).)).))....)))).))))).)))...............	tgcaacaggactgtattctcaaaatctaacagcttgtaatccaaacctgttggatattcagccacgtacaagtctggttttttc	-4.09
UGCAAGAUCGAGACUGAAACAG	22	taacaactcctgcaagatcgagactgaaacaggaaattgaaaatctggaaaaataggcctcaaagatgtcttcgattctcccgtctcgtagctctgttgcaaaaactggaaga	..........(((((.(..(((..(((.((.((((((((((.((((.................))))...))))))).))).)).)))...)))).)))))............	tgcaagatcgagactgaaacaggaaattgaaaatctggaaaaataggcctcaaagatgtcttcgattctcccgtctcgtagctctgttgcaaa	-5.28
UGCAAGAUCGAGACUGAAACAGA	23	ttcaattttgcgtttcaatcccgatcttgcaggagctgtcacggccagttggggatgaatttggagaaaccgaaggacatttttgtctagaacatgctcgtctacaataacctctttcagtttttccaaattcatccccagctagacgtgatagctcttgcaagatcgagactgaaacagaaaattgaaaa	(((((((((..((((((.((.((((((((((((((((((((((.(.((((((((((((((((((((((((.((((((..((.((((..(((.(......)))))))).))..)))))).)))))))))))))))))))))))).).)))))))))))))))))))))).)).))))))..)))))))))..	cgtttcaatcccgatcttgcaggagctgtcacggccagttggggatgaatttggagaaaccgaaggacatttttgtctagaacatgctcgtctacaataacctctttcagtttttccaaattcatccccagctagacgtgatagctcttgcaagatcgagactgaaacaga	3.67
UGCAAGAUCGAGACUGAAACAGAA	24	taacatctcctgcaagatcgagactgaaacagaaaattaaaaatatggaaaaataggcctcgaagatgtcttcgattctctctgctcgtaacttgcagtaggttatcgaccatgaactgcggtctgtgccataacggtccgtgggtctggggttagactcggttcgaagaaaggctccatcggattcgtatctgtacgttcagtcaccaggatagcacgacttg	...((..((.(((...((((.((((((((((((.............................................................................................................................................................)))))...))))))).)...))).))).))..))	tgcaagatcgagactgaaacagaaaattaaaaatatggaaaaataggcctcgaagatgtcttcgattctctctgctcgtaacttgcagtaggttatcgaccatgaactgcggtctgtgccataacggtccgtgggtctggggttagactcggttcgaagaaaggctccatcggattcgtatctgtacgttcagtcaccaggatagcacg	-0.03
UGCAGACGCUCCCAGACUCGG	21	agcctcgacttgggtgggtgcttcactctgtagatgctcccagactcagttgggcacctaactctcgacttgggtgggtgctccactctacagatgctcccagactcgattgggcacctaatgggcctccaaagcctcgacttgggcgggtgctccactctgcagacgctcccagactcggttgggcacct	.(((.(((((.((.((((.((.....((((((((.((.(((..........................................................................................................))).)).....)))))))).)).))))..)).))))))))....	tgggtgggtgcttcactctgtagatgctcccagactcagttgggcacctaactctcgacttgggtgggtgctccactctacagatgctcccagactcgattgggcacctaatgggcctccaaagcctcgacttgggcgggtgctccactctgcagacgctcccagactcgg	2.43
UGCGUUGGAUGUUGGAGCUUG	21	tgaaagaacgagttctagatcttaccccatatggtatccttagcttgatcgtgatagttaccctacaaatagtaggcttctttgattgaaaaaaatccagttgtggagtgcccccatttgagaatgtttttatgcgttggatgttggagcttggattgatatc	........((((((((((((((.((..((((...................................................................................................)))).)).)))).))))))))))..........	agttctagatcttaccccatatggtatccttagcttgatcgtgatagttaccctacaaatagtaggcttctttgattgaaaaaaatccagttgtggagtgcccccatttgagaatgtttttatgcgttggatgttggagcttg	-2.17
UGCUAUUCAUACUGCCUGGCA	21	tctatggttgccagacagtatgaaaagcagtaaatggctatccaaagcctcctgctattcatactgcctggcaagcctggaat	((((.(((((((((.(((((((((.(((((.....((((......))))..))))).))))))))).))))).))))))))..	ccagacagtatgaaaagcagtaaatggctatccaaagcctcctgctattcatactgcctggca	2.65
UGCUCUGAUACCAUGUUAGGA	21	gaactatttatgctctgataccatgttaggaaatagtattggacatcattaaattaacataaaaattcaagcaagaataatcagcacactatagaaagaaacataatccaatacatcgagcacactgtatcataatattgacacaagtgtttggtgggtacgtcatacccaaataatcaatatagcttatatacacttgatatgttacatggcaattacag	..........((((.((.((.(((((((((.....................................................................................................................................................................))))))))).)))).)))).......	tgctctgataccatgttaggaaatagtattggacatcattaaattaacataaaaattcaagcaagaataatcagcacactatagaaagaaacataatccaatacatcgagcacactgtatcataatattgacacaagtgtttggtgggtacgtcatacccaaataatcaatatagcttatatacacttgatatgttacatggcaat	-2.17
UGCUGCCAGAUUCAGUUCGGA	21	tcaaaggttccagagtccattgggaagcttaagtacctcgaaaaatttgtcctatacaatggacaaatgacgttgctgccagattcagttcggaacttaacagg	....(((((((.(((((...(((..(((....((..........((((((((........)))))))).))...))).)))))))).....)))))))......	cagagtccattgggaagcttaagtacctcgaaaaatttgtcctatacaatggacaaatgacgttgctgccagattcagttcgga	-0.38
UGGAUCUGAAGGACUUUUAAG	21	tttggaaccttaaatctggtcaatgctagagtcatggcaatgttaatggctgcctttgtatgggtttacttgcatttctattcgaatagaaatagttgaaggtattcttggcaatcatagctttgaaaatagtgtgcactgtaatacgaaatgctactttggatctgaaggacttttaagagatggatgt	........(((((((((..(((...(((((((...((((................................................................................................................)))))))))))...))).)))..))))))..........	taaatctggtcaatgctagagtcatggcaatgttaatggctgcctttgtatgggtttacttgcatttctattcgaatagaaatagttgaaggtattcttggcaatcatagctttgaaaatagtgtgcactgtaatacgaaatgctactttggatctgaaggacttttaag	-1.99
UGGAUGAUAGUCGGCAAACAG	21	tgaggtctctacttgctcaatatcatccataacatgagctgcggaaaactcatctcgtaaaatacccttcctttcactgctatttgaatatacatagttttagcctttgaattgttattgtcttggatgatagtcggcaaacagagagtctgct	.....(((((..(((((...(((((((((..(((....................................................................................)))..)))))))))...)))))..))))).......	acttgctcaatatcatccataacatgagctgcggaaaactcatctcgtaaaatacccttcctttcactgctatttgaatatacatagttttagcctttgaattgttattgtcttggatgatagtcggcaaacag	-0.61
UGGAUGCUGCGGACUGUAUUUGCU	24	aatgctacgctgcatttccattctccgggaaaatgctttatacctagccgcacctctgagtgttgtgaagatactagggtgcgatcggtggcaccgatatacaacgaccgtccgtaatccccgcagttttgcggcgggtattggaggagtgtgttctggcttcttctctgtgcacaccattcggcggggatggatgctgcggactgtatttgctgagctggatg	(((((..(((.(((..((((((((((.(((.....................................................................................................................................................))).).)))))))))))).)))....)))))..............	aatgctacgctgcatttccattctccgggaaaatgctttatacctagccgcacctctgagtgttgtgaagatactagggtgcgatcggtggcaccgatatacaacgaccgtccgtaatccccgcagttttgcggcgggtattggaggagtgtgttctggcttcttctctgtgcacaccattcggcggggatggatgctgcggactgtatttgct	-1.17
UGGCAAUAGCCUCUAUGUUCUU	22	ctctgttgcagaacatagaggatttgccaaaattatcgtcatcaaatgaaaaggctccagtagctttattgcaatttgtttggcaatagcctctatgttctttgaatgtaaa	.........((((((((((((..((((((((...............................................))))))))...))))))))))))...........	gaacatagaggatttgccaaaattatcgtcatcaaatgaaaaggctccagtagctttattgcaatttgtttggcaatagcctctatgttctt	-1.62
UGGGCGACUGUAAUGAAUCGA	21	gtgtctttactgggcgactgtaatgaatcgaggaagcttctttttactcgataagcaagcagctctttggattcattacagtatcgataagcaagcagctctctggattcattacagtagcccagtaaagaagcca	........(((((((.(((((((((((((.((..((((.(((((((.((((((..........((....))..........)))))))))).))).))))..)).))))))))))))).)))))))..........	tgggcgactgtaatgaatcgaggaagcttctttttactcgataagcaagcagctctttggattcattacagtatcgataagcaagcagctctctggattcattacagtagcccagt	-1.18
UGGGGUCUUCGACUGGGGUGA	21	tcaaagcatcagaccaatgatcaccctatctatatatgttccactagtgtggcccacggaggttggggtggtattattggcacataccacgatggggtcttcgactggggtgaagtcgtaaca	.....((.(((..(((.(((..((((((((....(((((.(((.(((((..((((.((.....))))))..))))).))).)))))....))))))))..)))..)))..))).)).......	agaccaatgatcaccctatctatatatgttccactagtgtggcccacggaggttggggtggtattattggcacataccacgatggggtcttcgactggggtga	-0.67
UGGUAGAGCGGAGGACUGUAG	21	ttagctcagatggtagagcggaggactgtagtaggtagaagataccaaatagccatccttaggtcgctggttcgaatccggcaggtcatttcggggttttcattgacattgttctttgcactttgaaatcc	........(((..(((((((((((((.((.((..((.(((((..((((((..((.............................))..)))).))..)))))))..)))).)))))))))..))))..))).	tggtagagcggaggactgtagtaggtagaagataccaaatagccatccttaggtcgctggttcgaatccggcaggtcatttcggggttttcattgacattgttctttgcactttgaaatc	-2.8
UGUACGGAUCAAUGGCUAGUAGUU	24	ttgccttcaatcacaaggacatggggttaattcatcatatggctgacaaaatttgatgacttttgtacggatcaatggctagtagttgatacagcgg	.(((..(((((.((.((..(((..((((...((((((.((..........)).))))))..........)))).))).)).)).)))))....))).	tcacaaggacatggggttaattcatcatatggctgacaaaatttgatgacttttgtacggatcaatggctagtagtt	0.73
UGUAGAUGUAGGACUAUACAA	21	attatgcattgtatagttccacatacacatctctcacatggttccctgccatgtatgtgcaagagttactaaatgctaagaggagattgaaggttttggaagtcaaagggcatgaaagggcatgagagagaccttcaaatccaactattgacagtagaaaattgagatccatgtgagaggtgtagatgtaggactatacaatgcataatca	(((((((((((((((((((.((((..(((((((((((((((.((.........................................................................................................................)).)))))))))))))))..)))).)))))))))))))))))))..	gtatagttccacatacacatctctcacatggttccctgccatgtatgtgcaagagttactaaatgctaagaggagattgaaggttttggaagtcaaagggcatgaaagggcatgagagagaccttcaaatccaactattgacagtagaaaattgagatccatgtgagaggtgtagatgtaggactatacaa	2.16
UGUAGUGGUUAGCACUCUGG	20	gacttgtggattgttatgatcagagcaatatttcgatcctgggacctatgcattgttgcgttcatgtattggttctatggtgtagtggttagcactctggaatttaaatc	...((.((((.(((..((((((..(((..........(((((((((.((((((.(......).)))))).))))))).)))))..))))))))).)))).))........	ggattgttatgatcagagcaatatttcgatcctgggacctatgcattgttgcgttcatgtattggttctatggtgtagtggttagcactctgg	-5.89
UGUCGCCUGAAUUGUAGUCUG	21	tccatggatttgtcgcctgaattgtagtctgtagaagtgtccttagcggcggaccgggcccaagtcccctggaagggggcgcctgagagggtgacagccccgtcgggcctggaccctgccgcaccacgaggcgttgtcggcgagtgcaagtccttcacta	........(((((((((.((......((((((.............................................................................................)).))))....))))))...)))))..........	tgtcgcctgaattgtagtctgtagaagtgtccttagcggcggaccgggcccaagtcccctggaagggggcgcctgagagggtgacagccccgtcgggcctggaccctgccgcaccacgaggcgttgtcggcgagtgcaag	-1.01
UGUCGCCUGAAUUGUAGUCUGUAG	24	tttggctccaacatgcgaccccaactcaggcgagaacacccactgagtttaagcatataattaagtggaggaaaataaacttacaaggattcccctagtaacgacgagcgaactgggaagattccagcataaaaatcgggtggcagtgtcgcctgaattgtagtctgtagaagcatcctt	....(((.(.(((...(((..(((.((((((((.(.(((((......((((.((........................................................................)).))))....)))))....).)))))))).)))..)))))).).)))......	acatgcgaccccaactcaggcgagaacacccactgagtttaagcatataattaagtggaggaaaataaacttacaaggattcccctagtaacgacgagcgaactgggaagattccagcataaaaatcgggtggcagtgtcgcctgaattgtagtctgtag	-0.16
UGUCGCUCGGACGUAAUCUGU	21	ctggagacactgtcgctcggacgtaatctgttgggtggatcgattcctcaacaatgaagaatcgatccacccagcagattaagtcagagagacaatgtctccaggt	........(.((((.(((.(((.(((((((((((((((((((((((.(((....))).))))))))))))))))))))))).))).))).)))).)..........	tgtcgctcggacgtaatctgttgggtggatcgattcctcaacaatgaagaatcgatccacccagcagattaagtcagagagacaat	-0.44
UGUGCAGAUCAAGGCCUGUAG	21	ccatattacagagtcgatccactttttgttttgtaacatttatttttcaaaatgtgtaggatgtcgaccatatttgtccttgtgtcaaaacatggcacatggactagttaaaataataaatatgtaatcatttacttttttctaggaaatataaaaaaatatcatttcacataataaatatacttacaaatgtgcagatcaaggcctgtagacctttttgg	.....((((((.((((((((((..(((((...(((..(((((((.......(((((...(((((.....((((((.......................................................................))))))......)))))....)))))))))))).)))..))))).)))..))))..)))))))))..........	acagagtcgatccactttttgttttgtaacatttatttttcaaaatgtgtaggatgtcgaccatatttgtccttgtgtcaaaacatggcacatggactagttaaaataataaatatgtaatcatttacttttttctaggaaatataaaaaaatatcatttcacataataaatatacttacaaatgtgcagatcaaggcctgtag	-2.11
UGUGCAUUGUACCAGGCAUGG	21	ttggaaattgtgtgcattgtaccaggcatggccggaactttgggtataaaggcttttggaagatggatataggagatggatatatggtgaaatgcaactttgggtatccg	............((((((.(((((...(((.(((...((((..((((.....(((....)))....)))).)))).))).))).))))).))))))..............	tgtgcattgtaccaggcatggccggaactttgggtataaaggcttttggaagatggatataggagatggatatatggtgaaatgcaactt	-3.49
UGUUACGACGUCGAACGGUAGAUC	24	gccaactccttctatctgttcaccaacctgcacaaaacagcaagcaaacaaggataaaagatgcccaaaaacactttagaagtgtcttgggttatgagagaaaaacttcgaaaattttctaagtgttacgacgtcgaacggtagatcaggtcaaggt	(((....(((((((.((((((((......((((.........................................................................................))))......)).))))))))))..)))....)))	tctatctgttcaccaacctgcacaaaacagcaagcaaacaaggataaaagatgcccaaaaacactttagaagtgtcttgggttatgagagaaaaacttcgaaaattttctaagtgttacgacgtcgaacggtagatc	1.37
UGUUCUUGACGUCUGGACCACG	22	gaagcgaaggtgttcttgacgtctggaccacgtggtttgctttaagatttgcagtaataacccatcaactatcgcggtccagtcgtcaagaacacctttgctttca	........(((((((((((((.(((((((.((((((((((..........))).............))))).)).))))))).)))))))))))))..........	tgttcttgacgtctggaccacgtggtttgctttaagatttgcagtaataacccatcaactatcgcggtccagtcgtcaagaacacc	100778
UGUUGUAUUGUUGAACUGAAG	21	aatatcgcagtgttgtattgttgaactgaagaagatgttgtaggcaagacgagtagtagcagctcggagatggaggaataacggagttgtggctgccatttttggcaggaggtatcaattatagactatggttgctgccacacaattgaacctatctattcttttcacaagctctaaaaatcgttttcaaattcttaagagtacagctcgacaaatctgcc	......((((..((((...((((.(((.(((((....(((.....(((((((....(((.((((.(..((..((((((((..(((((((((.................................................)))))))...))....)))))))))).).)))))))....)))))))))).)))))...))).))))...))))..)))).	tgttgtattgttgaactgaagaagatgttgtaggcaagacgagtagtagcagctcggagatggaggaataacggagttgtggctgccatttttggcaggaggtatcaattatagactatggttgctgccacacaattgaacctatctattcttttcacaagctctaaaaatcgttttcaaattcttaagagtacagctcgacaaatct	-0.6
UGUUUGCCAGAUAAUCCACAGUAG	24	ttttcaaaattgtttgccagataatccacagtagttgtcactgtcatcaatgtttcaaacctgactcgagattcatcatcaaaggtgaataaaaaatggagaaactccaactttggtttgaagaccaaccacgttcctaagattgatatgaggaagtttgatggaaaggacccaatcacatggatacttcatacaacattgtagaagatctggcccaagcacct	..........((((((((((((..((.(((((.(((((..........................................................................................................................................................)))))))))).))..)))))))..)))))...	tgtttgccagataatccacagtagttgtcactgtcatcaatgtttcaaacctgactcgagattcatcatcaaaggtgaataaaaaatggagaaactccaactttggtttgaagaccaaccacgttcctaagattgatatgaggaagtttgatggaaaggacccaatcacatggatacttcatacaacattgtagaagatctggcccaagcacc	-1.68
UUAAAAGCUCGGGGAUUGUAG	21	aaagatgttcttaaaagctcggggattgtagagaagtctatttacaagttagaaggtctcgatccaaaacactcccgagagcttttctgctcgcatgcct	......((....((((((((.((((.(((.((((..((((.........))))...))))........))).))))..))))))))..))..........	ttaaaagctcggggattgtagagaagtctatttacaagttagaaggtctcgatccaaaacactcccgagagcttttctgc	-1.84
UUAAACGUCUGUCGGAACUGG	21	ttggataaatagagatagacgtttgtttctcactagttctacttattttttctgaataactagcgaggagttggtgctggagctgttagataaggtggttaaacgtctgtcggaactggtgccaaagcc	((((.....(((.((((((((((((...(.(((((((((((....................................))))))).........))))).))))))))))))....)))...))))....	agagatagacgtttgtttctcactagttctacttattttttctgaataactagcgaggagttggtgctggagctgttagataaggtggttaaacgtctgtcggaactgg	-1.32
UUAAAGAUCUUGGAUUAGCAG	21	gttcctcctcgtgcaggattaataaggcctaggcgttcgaacccttgtcaccgtggtccggacgtaaagaaaggcatcgctagccatatctaccatcgccttaaagatcttggattagcagtctttctgga	....((.((.((.(((((((..((((((.....................................................................))))))..))))))).)).)).))..........	cctcgtgcaggattaataaggcctaggcgttcgaacccttgtcaccgtggtccggacgtaaagaaaggcatcgctagccatatctaccatcgccttaaagatcttggattagcag	-2.68
UUAAAGUCGUUGGAGUGUGUG	21	caaaagctcgcataccttcgactctatgaatgtcagcacttgaaagagctccccgcggagttgccatgtttgagagagctatacatagaagactgcgataagttggaggagttggagttggggatgggttttccaaagctagaatggttgagtctgatggacttaaagtcgttggagtgtgtgggggcagtgg	......(((((((((((.(((((.((....((((((.(((..(........................................................................................................)..)))))))))....)).)))))..)).)))))))))........	cataccttcgactctatgaatgtcagcacttgaaagagctccccgcggagttgccatgtttgagagagctatacatagaagactgcgataagttggaggagttggagttggggatgggttttccaaagctagaatggttgagtctgatggacttaaagtcgttggagtgtgtg	-0.44
UUAACAGAGACAAUGGACUAGAAC	24	ttcgcttagttctagtccattttctctgttaaggttactagggtgtttacggatttcaatccgtaaactattatagaagccattgaaatccgtaaacaccctagtaaccttaacagagacaatggactagaactaagcgaaaa	(((((((((((((((((((((.(((((((((((((((((((((((((((((((((((((((..(((....)))..)).....))))))))))))))))))))))))))))))))))))).)))))))))))))))))))))..	tctagtccattttctctgttaaggttactagggtgtttacggatttcaatccgtaaactattatagaagccattgaaatccgtaaacaccctagtaaccttaacagagacaatggactagaac	3.79
UUAACCAAUCGUCGCCUAGUUCAG	24	agcaattcccttaaccaatcgtcgcctagttcagaatctaaaccctaagcctaagacttttctagaaaaaaaagggggggaaattctatttttcttttcacaacaatggggttttgtttttagtgcagatgagatggattttgaaaatgctat	..............(((.(((((((((((....((((..((((((((...........................................................)))))))).)))))))).)).)))))..)))................	ttaaccaatcgtcgcctagttcagaatctaaaccctaagcctaagacttttctagaaaaaaaagggggggaaattctatttttcttttcacaacaatggggttttgtttttagtgcagatgagatggattttg	-2.39
UUAAGCUGUCCAAACUCUGAU	21	gaatttggatccatttaaggtgtgtgcaattagacaaagcttttggaatagaaccccatggcgaaataaaggtgaggtcaagtaatattacagtagtgctttaagctgtccaaactctgatgaaatttttt	((.(((((((...(((((((..(.(((.................................................................))))..)))))))..))))))).))..............	gaatttggatccatttaaggtgtgtgcaattagacaaagcttttggaatagaaccccatggcgaaataaaggtgaggtcaagtaatattacagtagtgctttaagctgtccaaactctgat	-5.34
UUAAGGCUGAAGAAUUCAAUG	21	gccgaacaacaagaatactttactcttttaaaaaatttcatctctgtcagaactagtatagagtgtcacatatttgacaatacacttcattttctattaaggctgaagaattcaatgttgcaactac	......(((((.((((.(((((..(((.((.(((((....................................................))))).))..)))..))))).))))..))))).......	aagaatactttactcttttaaaaaatttcatctctgtcagaactagtatagagtgtcacatatttgacaatacacttcattttctattaaggctgaagaattcaatg	-0.84
UUAAUGGACACAGGACUCAGG	21	gtgaacgcattggtggacatgtggatagcagaaggactggtcaatagcagagagaccaagtatttaatggacacaggactcaggtatgtacagt	(((...((.((((.(..(.((((..((...(((..(((((((...........)))).))).)))..))..)))))..)))))))...)))...	tggtggacatgtggatagcagaaggactggtcaatagcagagagaccaagtatttaatggacacaggactcagg	-5.19
UUAAUGGAGAUCGUCGGUACAAAG	24	ttatttgccattaatggagatcgtcggtacaaagcctcattccccataaagactatagggtgtcctcctttctcttatggaggagacttatgttcttttgtagcaacaaatttccactttatcccctcttac	..............(((((((.((.(.((((((................(((.((((((.(.((((((..........)))))).))))))).))))))))).).))..)))))))................	ttaatggagatcgtcggtacaaagcctcattccccataaagactatagggtgtcctcctttctcttatggaggagacttatgttcttttgtagcaacaaatttccactttat	-1.87
[truncated: 5,351 more rows]

## Sheet: Table S6
Table S6 Comparative summary of spruce miRNA reads previously reported by Xia et al. (2015) and Källman et al. (2013) and identified in this study
[truncated: 153 more rows]

[truncated: 3 more sheets: Table S7, Table S8, Table S9]
